# Supplementary material for: The core and unique proteins of haloarchaea
Source: BMC Genomics. 2012 Jan 24;13:39. doi: 10.1186/1471-2164-13-39 (PMC3287961; doi:10.1186/1471-2164-13-39)
Supplement: Additional file 1 — Core haloarchaeal orthologous groups (cHOGs) proteins, associated COGs, KOGs, and arCOGs, genomic location, and confidence levels. [file 1471-2164-13-39-S1.XLSX]

## Sheet: AF1-cHOG_table
cHOG	associated COG	associated KOG	associated arCOG	Functional categories	COG description	NRC-1 annotation	NRC-1a	Hmaa	Hwaa	Npha	Hlaa	Hboa	Hmua	Huta	Hvoa
cHOG0001	COG1695		arCOG00005, arCOG00006	[K] Transcription	Predicted transcriptional regulators	padR family transcriptional regulator	VNG0258	RRNAC0435	HQ1230A	NP2366A	HLAC0305	HBOR24850	HMUK3064	HUTA2941	HVO_0730
							VNG0751	RRNAC0992	HQ2407A	NP3002A	HLAC2198	HBOR13800	HMUK2947	HUTA1205	HVO_2869
							VNG1426	RRNAC3322			HLAC3619b	HBOR30360b	HMUK2749		HVO_A0118b
							VNG5050c	RRNB0112b			HLAC3358b	HBOR34050b	HMUK2210		HVO_A0416b
							VNG5130c	RRNB0157b			HLAC3315b	HBOR36580b			HVO_A0598b
							VNG5144c	RRNB0161b			HLAC3648b
							VNG5247c	PNG2006b
							VNG6048c	PNG4042b
							VNG6126c	PNG5119b
							VNG6478c	PNG5140b
								PNG6058b
								PNG6092b
cHOG0002	COG1278		arCOG02983, arCOG02984	[K] Transcription	Cold shock proteins	cold shock protein	VNG0101	RRNAC1714	HQ1268A	NP3636A	HLAC0048	HBOR19980	HMUK0647	HUTA2592	HVO_0497
							VNG1836	RRNAC1715	HQ1388A	NP3734A	HLAC1986	HBOR27100	HMUK0339	HUTA2827	HVO_0498
								RRNAC2338	HQ1866A	NP4552A	HLAC1630	HBOR11290	HMUK1550	HUTA2828	HVO_1233
								RRNAC2339		NP5064A	HLAC1312		HMUK1549	HUTA0386	HVO_1992
								RRNAC2900					HMUK1326	HUTA0661	HVO_A0615b
cHOG0003	COG0697	KOG4510, KOG1443, KOG1581, KOG2234, KOG2765, KOG2766, KOG3912	arCOG00271	[ER] Amino acid transport and metabolism- general function prediction only	Permeases of the drug/metabolite transporter (DMT) superfamily	hypothetical protein	VNG1350	RRNAC0008	HQ2738A	NP2642A	HLAC2049	HBOR01090	HMUK2354	HUTA2022	HVO_1790
							VNG1626	RRNAC0516	HQ3044A	NP3074A	HLAC1853	HBOR08430	HMUK1533		HVO_1791
							VNG6293d	PNG7270b		NP3806A	HLAC1470	HBOR08800			HVO_1980
								PNG7294b				HBOR30300b			HVO_2446
								PNG7332b			HLAC3540b	HBOR15250			HVO_A0617b
															HVO_B0276b
cHOG0004	COG1405	KOG1598, KOG1597	arCOG01981	[K] Transcription	Transcription initiation factor TFIIIB, Brf1 subunit/Transcription initiation factor TFIIB	transcription initiation factor IIB	VNG0315	RRNAC1126	HQ1153A	NP2220A	HLAC1513	HBOR22340	HMUK3030	HUTA0083	HVO_0795
							VNG0734	RRNAC1357	HQ1625A	NP2246A	HLAC1327	HBOR23010	HMUK2412	HUTA0554	HVO_1052
							VNG0869	RRNAC1875	HQ1689A	NP4326A	HLAC0601	HBOR24220	HMUK1991	HUTA1187	HVO_1676
									HQ2571A			HBOR15380			HVO_B0285b
nucHOG0005g			arCOG02866, arCOG02867			putative winged helix DBD	VNG0319	RRNAC0812	HQ1100A	NP0378A	HLAC2385	HBOR20560	HMUK2988	HUTA2636	HVO_0799
							VNG0768	RRNAC1807	HQ1490A	NP1130A	HLAC2353	HBOR24180	HMUK2339	HUTA2909	HVO_1186
							VNG2014	RRNAC3175	HQ2350A	NP2276A	HLAC0691	HBOR04640	HMUK1295	HUTA0003	HVO_1863
											HLAC0604			HUTA1976
cHOG0006	COG0306		arCOG02267	[P] Inorganic ion transport and metabolism	Phosphate/sulphate permeases	sodium dependent phosphate transporter	VNG2307	RRNAC2586	HQ3704A	NP1412A	HLAC0331	HBOR29410	HMUK0903	HUTA0260	HVO_0248
							VNG5066c	RRNAC2657			HLAC1999	HBOR36300b	HMUK0884	HUTA1549	HVO_B0172b
							VNG5231c	RRNB0290b				HBOR38270b	HMUK3389b	HUTA1578
							VNG6064c
							VNG6250d
							VNG6462c
cHOG0007	COG1131		arCOG00194	[V] Defense mechanisms	ABC-type multidrug transport system, ATPase component	copper transport ATP-binding protein	VNG2378	RRNAC1655	HQ1145A	NP1082A	HLAC2644	HBOR02400	HMUK2940	HUTA2631	HVO_3002
								RRNAC3053	HQ3696A	NP1198A		HBOR29680b	HMUK1082	HUTA2635	HVO_A0323b
												HBOR30280b		HUTA0892
												HBOR31180b
												HBOR33850b
												HBOR36990b
												HBOR37080b
												HBOR38960b
												HBOR39050b
cHOG0008	COG3269			[R] General function prediction only	Predicted RNA-binding protein, contains TRAM domain	hypothetical protein	VNG5093c	RRNAC0682	HQ1172A	NP1132A	HLAC1299	HBOR24440	HMUK3210	HUTA2908	HVO_0769
							VNG5204c	RRNAC1189	HQ3061A	NP6228Ab	HLAC0552				HVO_B0287b
							VNG6090c	RRNAC1808			HLAC3644b
							VNG6437d	PNG2002b			HLAC3102b
								PNG6007b			HLAC3306b
cHOG0009	COG2309		arCOG01888, arCOG01889	[E] Amino acid transport and metabolism	Leucyl aminopeptidase (aminopeptidase T)	aminopeptidase homolog	VNG0186	RRNAC2181	HQ1074A	NP0872A	HLAC2666	HBOR29480	HMUK0257	HUTA0741	HVO_0242
							VNG2449	RRNAC2726	HQ3641A	NP1140A	HLAC2014	HBOR03780	HMUK0828	HUTA1834	HVO_1829
							VNG2546
cHOG0010	COG0526	KOG3414, KOG0190, KOG0191, KOG0907, KOG0910, KOG1672		[CO] Energy production and conversion & posttranslational modification, protein turnover, chaperones	Thiol-disulfide isomerase and thioredoxins	thioredoxin	VNG5076c	RRNB0277b	HQ1629A	NP3704A	HLAC0239	HBOR18910	HMUK3391b	HUTA0818	HVO_0964
							VNG5221c	PNG7134b	HQ2511A	NP4120A	HLAC2305	HBOR21610			HVO_1342
							VNG6073c
							VNG6453c
cHOG0011	COG1222	KOG0729, KOG0651, KOG0652, KOG0726, KOG0727, KOG0728	arCOG01306	[O] Posttranslational modification, protein turnover, chaperones	ATP-dependent 26S proteasome regulatory subunit	ATP-dependent 26S proteinase regulatory subunit 4 homolog	VNG0510	RRNAC3190	HQ1544A	NP1524A	HLAC0185	HBOR23690	HMUK2902	HUTA0368	HVO_0850
							VNG2000	RRNAC3546	HQ3115A	NP5038A	HLAC2011	HBOR05530	HMUK1307	HUTA1160	HVO_1957
cHOG0012	COG0714		arCOG00434	[R] General function prediction only	MoxR-like ATPases	moxR-like ATPase	VNG0223	RRNAC0952	HQ2259A	NP4650A	HLAC0402	HBOR25720	HMUK0032	HUTA2421	HVO_0639
								RRNAC1698			HLAC0585	HBOR37000b	HMUK2110	HUTA1176
								RRNAC3062					HMUK1090	HUTA1882
														HUTA1942
cHOG0013	COG2322		arCOG02864, arCOG02865	[S] Function unknown	Predicted membrane protein	hypothetical protein	VNG0671	RRNAC0795	HQ1559A	NP2436A	HLAC1474	HBOR23940	HMUK2804	HUTA2961	HVO_0823
							VNG1492	RRNAC3548	HQ2877A	NP4148A	HLAC0654	HBOR11840	HMUK2094	HUTA0671	HVO_2720
cHOG0014	COG0491	KOG0813	arCOG00504	[R] General function prediction only	Zn-dependent hydrolases, including glyoxylases	flavoprotein	VNG1327	RRNAC1117	HQ1377A	NP0092A	HLAC0383	HBOR27540	HMUK2544	HUTA2884	HVO_0441
							VNG2080	RRNAC2800	HQ2457A	NP4032A		HBOR14430	HMUK1181	HUTA1765	HVO_2917
cHOG0015	COG0277, COG0247	KOG4730, KOG1231, KOG1232	arCOG00337	#REF!		glycolate oxidase subunit	VNG2422	RRNAC1967	HQ2550A	NP1452A	HLAC0210	HBOR30510b	HMUK2547	HUTA2438	HVO_1697
								RRNAC2334			HLAC1400	HBOR15140			HVO_2670
								PNG7284b							HVO_A0088b
															HVO_B0203b
															HVO_B0265b
cHOG0016	COG0607	KOG3772, KOG1530		[P] Inorganic ion transport and metabolism	Rhodanese-related sulfurtransferase	hypothetical protein	VNG5062c	RRNAC2076	HQ2288A	NP0980A	HLAC2422	HBOR17460	HMUK0612	HUTA0257	HVO_1365
							VNG5235c	RRNB0286b				HBOR18670	HMUK3386b
							VNG6060c					HBOR34680b
							VNG6466c
cHOG0017	COG2873	KOG0053	arCOG00061	[E] Amino acid transport and metabolism	O-acetylhomoserine sulfhydrylase	O-acetyl homoserine	VNG2421	RRNAC2716	HQ3454A	NP0280A	HLAC2642	HBOR02470	HMUK1096	HUTA2621	HVO_2997
								RRNAC3063	HQ3699A	NP0284A	HLAC2551		HMUK0819	HUTA1608	HVO_2999
cHOG0018	COG1405	KOG1598, KOG1597	arCOG01981	[K] Transcription	Transcription initiation factor TFIIIB, Brf1 subunit/Transcription initiation factor TFIIB	transcription initiation factor IIB	VNG0254	RRNAC0016	HQ1227A	NP1684A	HLAC0309	HBOR17550	HMUK2679	HUTA1219	HVO_0733
							VNG6351d		HQ1867A	NP4822A	HLAC1495	HBOR24820			HVO_1478
										NP5186A
cHOG0019	COG1058	KOG2644	arCOG00215	[R] General function prediction only	Predicted nucleotide-utilizing enzyme related to molybdopterin-biosynthesis enzyme MoeA	competence-damage protein CinA-like	VNG0761	RRNAC0822	HQ2043A	NP4100A	HLAC1922	HBOR20630	HMUK2333	HUTA0288	HVO_0286
								RRNAC2608	HQ2488A	NP5148A	HLAC1711	HBOR28890	HMUK0932		HVO_1177
cHOG0020	COG0365	KOG1175	arCOG04201	[I] Lipid transport and metabolism	Acyl-coenzyme A synthetases/AMP-(fatty) acid ligases	acetyl-CoA synthetase	VNG0997	RRNAC3228	HQ1538A	NP5128A	HLAC1306	HBOR23260	HMUK2167	HUTA2845	HVO_0894
								RRNAC3230		NP5132A	HLAC1304	HBOR37600b			HVO_A0156b
												HBOR37580b			HVO_A0158b
												HBOR39570b
												HBOR39550b
tucHOG0021			arCOG04610			hypothetical protein	VNG1085	RRNAC0836	HQ1839A	NP1568A	HLAC1489	HBOR17610	HMUK2536	HUTA2876	HVO_1472
									HQ1871A	NP2720A	HLAC1330	HBOR37350b	HMUK2367	HUTA1168	HVO_A0183b
cHOG0022	COG1628		arCOG00928, arCOG03012	[S] Function unknown	Uncharacterized conserved protein	hypothetical protein	VNG0765	RRNAC1309	HQ1378A	NP0088A	HLAC0382	HBOR27530	HMUK0409	HUTA0270	HVO_0442
							VNG2081	RRNAC2799		NP0668A	HLAC1785	HBOR10860	HMUK1182	HUTA1766
cHOG0023	COG0306		arCOG02267	[P] Inorganic ion transport and metabolism	Phosphate/sulphate permeases	anion permease	VNG0753	RRNAC2527	HQ2052A	NP1270A	HLAC1653	HBOR02480	HMUK0857	HUTA1034	HVO_2996
							VNG6196d		HQ3455A	NP4804A		HBOR02490	HMUK3255b	HUTA2328
cHOG0024	COG1233		arCOG01521	[Q] Secondary metabolites biosynthesis, transport and catabolism	Phytoene dehydrogenase and related proteins	phytoene dehydrogenase	VNG1684	RRNAC0321	HQ1794A	NP0204A	HLAC1897	HBOR10650	HMUK1684	HUTA2373	HVO_2528
							VNG1755	RRNAC1902	HQ2863A	NP4764A			HMUK1360	HUTA0318
cHOG0025	COG0704		arCOG00232	[P] Inorganic ion transport and metabolism	Phosphate uptake regulator	transcriptional regulator	VNG0451	RRNAC1533	HQ1737A	NP1986A	HLAC0506	HBOR08110	HMUK1788	HUTA0909	HVO_2379
								RRNAC2145	HQ3307A	NP6096Ab	HLAC2346		HMUK1787	HUTA1596
											HLAC3555b
HOG0026h	COG3413		arCOG02280	[R] General function prediction only	Predicted DNA binding protein	bacterio-opsin activator-like protein	VNG1488	RRNAC1193	HQ1863A	NP1538A	HLAC0320	HBOR30680b	HMUK1680	HUTA2711	HVO_0492
								RRNAC3490		NP1564A		HBOR34990b		HUTA0019	HVO_1117
															HVO_B0159b
nucHOG0027g			arCOG02989			putative winged helix DBD	VNG2273	RRNAC2571	HQ3678A	NP0780A	HLAC2633	HBOR00470	HMUK1136	HUTA2255	HVO_0196
							VNG5049c	PNG6093b							HVO_A0023b
							VNG5248c
							VNG6047c
							VNG6479c
cHOG0028	COG0402	KOG3968		[FR] Nucleotide transport and metabolism- general function prediction only	Cytosine deaminase and related metal-dependent hydrolases	atrazine chlorohydrolase	VNG6258d	RRNAC1926	HQ2620A	NP2032A	HLAC1568	HBOR11160	HMUK2578	HUTA0755	HVO_2483
								RRNAC3551	HQ3010A	NP4788A		HBOR36590b	HMUK0929
												HBOR38560b
nucHOG0029g			arCOG02980			hypothetical protein	VNG2539	RRNAC2237	HQ1059A	NP1172A	HLAC2472	HBOR04010	HMUK0201	HUTA0973	HVO_1806
								RRNAC2239				HBOR04020	HMUK0200	HUTA0974	HVO_1808
													HMUK1266
cHOG0030	COG0534	KOG1347	arCOG01731	[V] Defense mechanisms	Na+-driven multidrug efflux pump	DNA damage-inducible protein	VNG0720	RRNAC2783	HQ1850A	NP3606A	HLAC0998	HBOR23120	HMUK0686	HUTA1541	HVO_0913
							VNG2404	RRNAC2867		NP5292A		HBOR02070		HUTA1672
cHOG0031	COG0605	KOG0876	arCOG04147	[P] Inorganic ion transport and metabolism	Superoxide dismutase	superoxide dismutase	VNG1190	RRNAC0831	HQ2461A	NP4040A	HLAC2515	HBOR14400	HMUK2542	HUTA2880	HVO_2913
							VNG1332				HLAC1650		HMUK3234b	HUTA2178	HVO_A0475b
cHOG0032	COG1473		arCOG01108	[R] General function prediction only	Metal-dependent amidase/aminoacylase/carboxypeptidase	putative aminohydrolase	VNG0437	RRNAC0659	HQ2744A	NP4078A	HLAC1411	HBOR18400	HMUK3128	HUTA0880	HVO_1395
											HLAC1057	HBOR06600			HVO_2127
											HLAC1053				HVO_B0263b
tucHOG0033			arCOG04664			hypothetical protein	VNG1026	RRNAC1666	HQ3126A	NP1862A	HLAC1790	HBOR04900	HMUK3404b	HUTA0118	HVO_1883
												HBOR06360			HVO_2199
												HBOR06370			HVO_2200
cHOG0034	COG0483	KOG2951	arCOG01349	[G] Carbohydrate transport and metabolism	Archaeal fructose-1,6-bisphosphatase and related enzymes of inositol monophosphatase family	inositol monophosphatase family	VNG1379	RRNAC1004	HQ2795A	NP4188A	HLAC1794	HBOR18290	HMUK0111	HUTA1341	HVO_2857
												HBOR13690	HMUK2222		HVO_A0274b
															HVO_B0253b
cHOG0035	COG1132	KOG0058, KOG0054, KOG0055, KOG0057	arCOG02841	[V] Defense mechanisms	ABC-type multidrug transport system, ATPase and permease components	ABC transport protein	VNG0123	RRNAC2314	HQ1138A	NP0006A	HLAC0078	HBOR27240	HMUK0417	HUTA2936	HVO_0506
											HLAC0913	HBOR38350b	HMUK0402	HUTA1262
														HUTA1375
cHOG0036	COG0649, COG0852		arCOG01548	#REF!		NADH dehydrogenase/oxidoreductase	VNG0637	RRNAC1449	HQ1639A	NP2296A	HLAC0706	HBOR21450	HMUK0188	HUTA0704	HVO_0968
								RRNAC2023				HBOR26570	HMUK1919		HVO_0980
cHOG0037	COG0496		arCOG02303	[R] General function prediction only	Predicted acid phosphatase	stationary phase survival protein	VNG1241	RRNAC0514	HQ3350A	NP4208A	HLAC2324	HBOR19110	HMUK2355	HUTA0271	HVO_1314
									HQ3676A		HLAC1292	HBOR00500			HVO_A0228b
cHOG0038	COG0518	KOG3179	arCOG00090	[F] Nucleotide transport and metabolism	GMP synthase - Glutamine amidotransferase domain	hypothetical protein	VNG2501	RRNAC2924	HQ2947A	NP0794A	HLAC0721	HBOR00630	HMUK1121	HUTA2614	HVO_0208
								RRNB0283b	HQ3668A	NP6256Ab		HBOR30760b
tucHOG0039			arCOG03063			hypothetical protein	VNG1807	RRNAC1319	HQ3318A	NP0228A	HLAC2115	HBOR07590	HMUK1637	HUTA0065	HVO_2347
								RRNAC3355		NP4514A	HLAC1944
										NP4966A
cHOG0040	COG0644	KOG2415	arCOG00570	[C] Energy production and conversion	Dehydrogenases (flavoproteins)	hypothetical protein	VNG0439	RRNAC0657	HQ1520A	NP4168A	HLAC1413	HBOR18390	HMUK3127	HUTA2954	HVO_1396
									HQ1534A	NP4564A		HBOR23360		HUTA0881
cHOG0041	COG0112	KOG2467	arCOG00070	[E] Amino acid transport and metabolism	Glycine/serine hydroxymethyltransferase	glycine hydroxymethyltransferase	VNG1414	RRNAC0999	HQ2791A	NP2050A	HLAC2034	HBOR13750	HMUK2892	HUTA2947	HVO_2862
												HBOR37890b	HMUK2216	HUTA2245	HVO_B0004b
												HBOR39860b
cHOG0042	COG0681	KOG3342, KOG0171, KOG1568	arCOG01739	[U] Intracellular trafficking, secretion, and vesicular transport	Signal peptidase I	signal sequence peptidase	VNG2416	RRNAC2712	HQ1002A	NP0484A	HLAC0002	HBOR02120	HMUK0816	HUTA1611	HVO_0002
								RRNAC2713				HBOR09730		HUTA1612	HVO_2603
cHOG0043	COG3355		arCOG02242	[K] Transcription	Predicted transcriptional regulator	transcriptional regulator	VNG0142	PNG7133b	HQ1724A	NP4124A	HLAC2144	HBOR18700	HMUK3390b	HUTA0817	HVO_1360
							VNG5075c
							VNG5222c
							VNG6072c
							VNG6454c
cHOG0044	COG2101	KOG3302	arCOG01764	[K] Transcription	TATA-box binding protein (TBP), component of TFIID and TFIIIB	transcription initiation factor IID	VNG2243	RRNAC0681	HQ2527A	NP1064A	HLAC2629	HBOR00070	HMUK0721	HUTA1250	HVO_0158
									HQ3410A		HLAC1523	HBOR14680		HUTA1917	HVO_1727
											HLAC3413b
cHOG0045	COG2217	KOG0207	arCOG01576	[P] Inorganic ion transport and metabolism	Cation transport ATPase	zinc-transporting ATPase	VNG0149	RRNAC0298	HQ2252A	NP0258A	HLAC2084	HBOR04060	HMUK3233b	HUTA1465	HVO_A0624b
								RRNB0270b
								PNG6081b
								PNG6135b
cHOG0046	COG2522, COG1992		arCOG00021	#REF!		transcriptional regulator	VNG0247	RRNAC1764	HQ1277A	NP5168A	HLAC0446	HBOR25480	HMUK0022	HUTA2411	HVO_0662
								RRNAC1777					HMUK1352	HUTA2715
nucHOG0047g			arCOG04626			hypothetical protein	VNG1412	RRNAC1001	HQ2792A	NP1910A	HLAC2035	HBOR13730	HMUK2218	HUTA2948	HVO_2861
										NP2604A	HLAC1392
											HLAC1154
HOG0048h			arCOG02827			hypothetical protein	VNG0359	RRNAC0219	HQ1222A	NP0850A	HLAC0315	HBOR24750	HMUK3188	HUTA0232	HVO_0739
								RRNAC2849					HMUK1013	HUTA1649
cHOG0049	COG0454	KOG4144, KOG2488, KOG3138, KOG3139, KOG3216, KOG3396	arCOG00838	[KR] Transcription- general function prediction only	Histone acetyltransferase HPA2 and related acetyltransferases	Hpa2-like histone acetyltransferase	VNG2522	RRNAC2222	HQ1064A	NP1712A	HLAC1911	HBOR03860	HMUK0222	HUTA0967	HVO_1821
								RRNAC3187					HMUK1304
								RRNB0027b
cHOG0050	COG1522		arCOG01580	[K] Transcription		transcription regulator	VNG2094	RRNAC2622	HQ3642A	NP0078A	HLAC2373	HBOR29500	HMUK0921	HUTA1538	HVO_0240
								RRNAC2779					HMUK0708		HVO_2029
cHOG0051	COG0251	KOG2317	arCOG01630	[J] Translation, ribosomal structure and biogenesis	Putative translation initiation inhibitor, yjgF family	hypothetical protein	VNG2099	PNG7235b	HQ1769A	NP0566A	HLAC0419	HBOR27350	HMUK0835	HUTA1777	HVO_0459
								PNG7321b				HBOR37940b			HVO_B0238b
												HBOR39910b
cHOG0052	COG0281, COG0280	KOG1257	arCOG00853	#REF!		malate dehydrogenase	VNG1624	RRNAC1754	HQ2736A	NP0132A	HLAC1525	HBOR08740	HMUK1754	HUTA3014	HVO_2158
										NP1772A		HBOR33170b			HVO_2436
cHOG0053	COG0330	KOG3090, KOG2620, KOG3083	arCOG01915/1	[O] Posttranslational modification, protein turnover, chaperones	Membrane protease subunits, stomatin/prohibitin homologs	bifunctional short chain isoprenyl diphosphate synthase	VNG0321	RRNAC1803	HQ1492A	NP1126A	HLAC2641	HBOR24160	HMUK2990	HUTA2911	HVO_0035
											HLAC0606	HBOR01890			HVO_0801
cHOG0054	COG1422		arCOG02673	[S] Function unknown	Predicted membrane protein	Htr-like protein	VNG0834	RRNAC3344	HQ2766A	NP4912A	HLAC1913	HBOR09210	HMUK1735	HUTA2320	HVO_2495
							VNG1726						HMUK1152		HVO_A0169b
cHOG0055	COG0503	KOG1712	arCOG00030	[F] Nucleotide transport and metabolism	Adenine/guanine phosphoribosyltransferases and related PRPP-binding proteins	adenine phosphoribosyltransferase	VNG0559	RRNAC1903	HQ1672A	NP1426A	HLAC1118	HBOR22570	HMUK2871	HUTA0557	HVO_1072
								RRNAC3523	HQ2050A						HVO_2250
cHOG0056	COG1208	KOG1462, KOG1322, KOG1460, KOG1461	arCOG00666	[JM] Translation, ribosomal structure and biogenesis & cell wall/membrane/envelope biogenesis	Nucleoside-diphosphate-sugar pyrophosphorylase involved in lipopolysaccharide biosynthesis/translation initiation factor 2B, gamma/epsilon subunits (eIF-2Bgamma/eIF-2Bepsilon)	glucose-1-phosphate thymidylyltransferase	VNG0390	RRNAC0633	HQ1670A	NP0384A	HLAC1775	HBOR22650	HMUK2886	HUTA2710	HVO_1076
								RRNAC1960		NP4680A				HUTA1048
cHOG0057	COG1078		arCOG04430	[R] General function prediction only	HD superfamily phosphohydrolases	hypothetical protein	VNG1537	RRNAC3549	HQ3011A	NP2030A	HLAC1569	HBOR11140	HMUK2579	HUTA0760	HVO_2481
							VNG2502					HBOR11150			HVO_2482
cHOG0058	COG0638	KOG0863, KOG0173, KOG0175, KOG0176, KOG0177, KOG0178, KOG0179, KOG0180, KOG0182, KOG0183, KOG0185	arCOG00971	[O] Posttranslational modification, protein turnover, chaperones	20S proteasome, alpha and beta subunits	proteasome.subunit beta	VNG0166	RRNAC1174	HQ1516A	NP3738A	HLAC0963	HBOR22800	HMUK0019	HUTA2663	HVO_1091
								RRNAC1773					HMUK2401	HUTA2802
tucHOG0059			arCOG03029/1			hypothetical protein	VNG2335	RRNAC1190	HQ1907A	NP0952A	HLAC0147	HBOR01550	HMUK2001	HUTA0900	HVO_0071
								RRNAC3097	HQ3466A				HMUK1246
tucHOG0060			arCOG07919			hypothetical protein	VNG2511	RRNAC2989	HQ1113A	NP1150A	HLAC0867	HBOR04440	HMUK0433	HUTA0178	HVO_1785
														HUTA1104
											HLAC3162b			HUTA1756
														HUTA1964
cHOG0061	COG1782		arCOG00543	[R] General function prediction only	Predicted metal-dependent RNase, consists of a metallo-beta-lactamase domain and an RNA-binding KH domain	mRNA 3'-end processing factor homolog	VNG0401	RRNAC0155	HQ1716A	NP0210A	HLAC0966	HBOR23470	HMUK3129	HUTA2698	HVO_0874
								RRNAC1310					HMUK2052
cHOG0062	COG0436	KOG0258, KOG0257	arCOG01130	[E] Amino acid transport and metabolism	Aspartate/tyrosine/aromatic aminotransferase	aspartate aminotransferase	VNG0502	RRNAC3495	HQ2629A	NP1666A	HLAC1393	HBOR16150	HMUK2821	HUTA2538	HVO_1604
								RRNB0206b				HBOR35280b
cHOG0063	COG0671	KOG3146, KOG2822, KOG3030	arCOG03058	[I] Lipid transport and metabolism	Membrane-associated phospholipid phosphatase	hypothetical protein	VNG2091	RRNAC2781	HQ3644A	NP0190A	HLAC2360	HBOR29520	HMUK2113	HUTA1536	HVO_0238
											HLAC1288		HMUK0710
cHOG0064	COG0783		arCOG01101	[P] Inorganic ion transport and metabolism	DNA-binding ferritin-like protein (oxidative damage protectant)	DNA Protecting protein under Starved conditions	VNG2443	RRNAC0890	HQ1586A	NP3658A	HLAC0536	HBOR22020	HMUK0390	HUTA2003	HVO_0536
											HLAC2401	HBOR37650b	HMUK2289
cHOG0065	COG1826		arCOG02694/3	[U] Intracellular trafficking, secretion, and vesicular transport	Sec-independent protein secretion pathway components	hypothetical protein	VNG0801	RRNAC0524	HQ2505A	NP4348A	HLAC0988	HBOR20790	HMUK2684	HUTA0266	HVO_1027
										NP4350A					HVO_1162
cHOG0066	COG2085		arCOG00457	[R] General function prediction only	Predicted dinucleotide-binding enzymes	hypothetical protein	VNG2607	RRNAC2108	HQ1299A	NP0756A	HLAC0240	HBOR27610	HMUK0303	HUTA0327	HVO_0433
								RRNB0218b				HBOR35320b
cHOG0067	COG0719		arCOG01715	[O] Posttranslational modification, protein turnover, chaperones	ABC-type transport system involved in Fe-S cluster assembly, permease component	ABC transporter.membrane component	VNG0525	RRNAC1829	HQ1707A	NP1502A	HLAC0175	HBOR23590	HMUK2919	HUTA0377	HVO_0860
										NP3016A			HMUK3231b
cHOG0068	COG0175	KOG2644, KOG0189	arCOG04586	[EH] Amino acid & coenzyme transport and metabolism	3'-phosphoadenosine 5'-phosphosulfate sulfotransferase (PAPS reductase)/FAD synthetase and related enzymes	ATP sulfurylase small subunit homolog	VNG0459	RRNAC0653	HQ1668A	NP4570A	HLAC1106	HBOR22670	HMUK3124	HUTA0887	HVO_1078
												HBOR22680			HVO_1079
HOG0069j	COG3380		arCOG04623	[R] General function prediction only	Predicted NAD/FAD-dependent oxidoreductase	hypothetical protein	VNG0622	RRNAC0970	HQ3119A	NP3824A	HLAC1925	HBOR06680	HMUK2190	HUTA2785	HVO_2229
													HMUK2015	HUTA0167
cHOG0070	COG1253	KOG2118	arCOG00626	[R] General function prediction only	Hemolysins and related proteins containing CBS domains	hemolysin protein	VNG2308	RRNAC2600	HQ1961A	NP1414A	HLAC0407	HBOR29400	HMUK0885	HUTA1548	HVO_0250
									HQ3705A		HLAC2723
cHOG0071	COG1522		arCOG01585	[K] Transcription	Transcriptional regulators	transcriptional regulator	VNG1179	RRNAC0503	HQ1118A	NP2664A	HLAC0144	HBOR04350	HMUK2693	HUTA1753	HVO_1752
								PNG6034b
								PNG6047b
cHOG0072	COG1430		arCOG03116	[S] Function unknown	Uncharacterized conserved protein	hypothetical protein	VNG0121	RRNAC2315	HQ1140A	NP0004A	HLAC2526	HBOR27220	HMUK0419	HUTA1832	HVO_0504
									HQ1203A		HLAC1384
cHOG0073	COG1028	KOG1611, KOG0725, KOG1201, KOG1204, KOG1205, KOG1208, KOG1209, KOG1210	arCOG01259	[IQR] Lipid transport and metabolism & secondary metabolites biosynthesis, transport and catabolism- general function prediction only	Dehydrogenases with different specificities (related to short-chain alcohol dehydrogenases)	oxidoreductase	VNG0364	RRNAC0677	HQ1235A	NP1160A	HLAC0964	HBOR24900	HMUK2968	HUTA2453	HVO_0725
								RRNAC2793						HUTA2526
cHOG0074	COG0489	KOG3022	arCOG00585	[D] Cell cycle control, cell division, chromosome partitioning	ATPases involved in chromosome partitioning	putative chromosome partitioning protein	VNG1131	RRNAC0056	HQ2949A	NP2824A	HLAC1831	HBOR12610	HMUK2587	HUTA2528	HVO_2790
										NP4940A			HMUK1565
cHOG0075	COG1146		arCOG04548	[C] Energy production and conversion	Ferredoxin	ferredoxin	VNG2496	RRNAC0089	HQ3667A	NP3692A	HLAC2321	HBOR00650	HMUK2612	HUTA0541	HVO_0211
												HBOR11980			HVO_2729
cHOG0076	COG0517	KOG1764	arCOG00601	[R] General function prediction only	FOG: CBS domain	similar to F420--quinone oxidoreductase	VNG1663	RRNAC1525	HQ3172A	NP2894A	HLAC1626	HBOR08170	HMUK1776	HUTA2607	HVO_2384
										NP4504A	HLAC3545b	HBOR30750b
cHOG0077	COG0750		arCOG00609	[M] Cell wall/membrane/envelope biogenesis	Predicted membrane-associated Zn-dependent proteases 1	hypothetical protein	VNG2012	RRNAC1637	HQ1101A	NP2278A	HLAC2384	HBOR04630	HMUK1296	HUTA1977	HVO_1862
								RRNAC3176				HBOR37340b
nucHOG0078g			arCOG04567			hypothetical protein	VNG1052	RRNAC0325	HQ2698A	NP4206A	HLAC1396	HBOR17250	HMUK2648	HUTA0282	HVO_1513
												HBOR02920		HUTA0659
cHOG0079	COG0050	KOG0460	arCOG01561	[J] Translation, ribosomal structure and biogenesis	GTPases - translation elongation factors	translation elongation factor eEF-1A subunit alpha	VNG2649	RRNAC2406	HQ3385A	NP0304A	HLAC0156	HBOR28110	HMUK0497	HUTA0811	HVO_0359
												HBOR08460			HVO_2413
cHOG0080	COG1745		arCOG02254	[R] General function prediction only	Predicted metal-binding protein	hypothetical protein	VNG1263	RRNAC1164	HQ2574A	NP4316A	HLAC1515	HBOR15350	HMUK2409	HUTA0460	HVO_1679
								RRNAC1242						HUTA0821
cHOG0081	COG4347		arCOG02940	[S] Function unknown		hypothetical protein	VNG1791	RRNAC1731	HQ1711A	NP4530A	HLAC1366	HBOR18070	HMUK1532	HUTA0008	HVO_2335
									HQ3324A			HBOR07430
cHOG0082	COG1199	KOG1133, KOG1131, KOG1132	arCOG00770	[KL] Transcription & replication, recombination and repair	Rad3-related DNA helicases	helicase	VNG1383	RRNAC0680	HQ1981A	NP0960A	HLAC0816	HBOR18810	HMUK2975	HUTA2465	HVO_1351
											HLAC1431
cHOG0083	COG1120		arCOG00199	[HP] Coenzyme & inorganic ion transport and metabolism	ABC-type cobalamin/Fe3+-siderophores transport systems, ATPase components	iron (III) ABC transporter ATP-binding	VNG1371	RRNAC3372	HQ1626A	NP3818A	HLAC0882	HBOR23000	HMUK2793	HUTA2492	HVO_1112
cHOG0084	COG1131		arCOG00194	[V] Defense mechanisms	ABC-type multidrug transport system, ATPase component	putative ABC transporter.ATP-binding subunit	VNG0668	RRNAC0048	HQ1493A	NP2442A	HLAC0326	HBOR21850	HMUK2802	HUTA2485	HVO_1006
															HVO_A0177b
cHOG0085	COG0462	KOG1448	arCOG00067	[EF] Amino acid & nucleotide transport and metabolism	Phosphoribosylpyrophosphate synthetase	ribose phosphate pyrophosphokinase	VNG2203	RRNAC2630	HQ3650A	NP0606A	HLAC2178	HBOR29570	HMUK0911	HUTA0834	HVO_0233
														HUTA1544
cHOG0086	COG2220	KOG3798	arCOG00515	[R] General function prediction only	Predicted Zn-dependent hydrolases of the beta-lactamase fold	hypothetical protein	VNG0851	RRNAC0400	HQ2591A	NP3152A	HLAC1220	HBOR15920	HMUK2496	HUTA2540	HVO_1626
								RRNAC3033
cHOG0087	COG1194	KOG2457	arCOG00462	[L] Replication, recombination and repair	A/G-specific DNA glycosylase	A/G specific adenine glycosylase.repair protein	VNG1520	RRNAC0987	HQ2481A	NP4222A	HLAC2002	HBOR14100	HMUK2201	HUTA2939	HVO_2896
												HBOR14130	HMUK0448
cHOG0088	COG0702	KOG4288, KOG1203, KOG4039	arCOG03015	[GM] Carbohydrate transport and metabolism & cell wall/membrane/envelope biogenesis	Predicted nucleoside-diphosphate-sugar epimerases	possible epimerase	VNG2488	RRNAC2178	HQ2335A	NP0704A	HLAC0008	HBOR01260	HMUK1068	HUTA0462	HVO_0096
								RRNAC2896
tucHOG0089			arCOG01771			hypothetical protein	VNG0858	RRNAC0415	HQ1869A	NP2230A	HLAC1491	HBOR17590	HMUK2487	HUTA0530	HVO_1474
														HUTA1671
cHOG0090	COG2339		arCOG02985	[S] Function unknown	Predicted membrane protein	hypothetical protein	VNG2625	RRNAC2368	HQ1397A	NP0754A	HLAC0042	HBOR27830	HMUK0552	HUTA1408	HVO_0408
													HMUK3157
cHOG0091	COG0079	KOG0633	arCOG04273	[E] Amino acid transport and metabolism	Histidinol-phosphate/aromatic aminotransferase and cobyric acid decarboxylase	histidinol-phosphate transaminasee	VNG1582	RRNAC1934	HQ1407A	NP5302A	HLAC0235	HBOR26130	HMUK0141	HUTA2499	HVO_0591
															HVO_0593
cHOG0092	COG2423	KOG3007	arCOG01035	[E] Amino acid transport and metabolism	Predicted ornithine cyclodeaminase, mu-crystallin homolog	ornithine cyclodeaminase	VNG2224	RRNAC0227	HQ1386A	NP0448A	HLAC0439	HBOR27410	HMUK0978	HUTA1639	HVO_0454
								RRNAC2941
cHOG0093	COG0111	KOG0068	arCOG01754	[EH] Amino acid & coenzyme transport and metabolism	Phosphoglycerate dehydrogenase and related dehydrogenases	phosphoglycerate dehydrogenase	VNG2424	RRNAC2696	HQ1043A	NP0272A	HLAC2722	HBOR02900	HMUK0793	HUTA1349	HVO_2968
														HUTA1491
cHOG0094	COG0640		arCOG02943	[K] Transcription		transcriptional regulator	VNG0703	RRNAC2101	HQ1370A	NP0674A	HLAC0395	HBOR27710	HMUK0311	HUTA0335	HVO_0422
							VNG2614
cHOG0095	COG0115	KOG0975	arCOG02297	[EH] Amino acid & coenzyme transport and metabolism	Branched-chain amino acid aminotransferase/4-amino-4-deoxychorismate lyase	branched-chain amino-acid aminotransferase	VNG2122	RRNAC3071	HQ3234A	NP5036A	HLAC0353	HBOR28430	HMUK1109	HUTA2934	HVO_0329
														HUTA2019
cHOG0096	COG1916		arCOG02142/3	[S] Function unknown	Uncharacterized homolog of PrgY (pheromone shutdown protein)	possible signaling protein	VNG0874	RRNAC0436	HQ2668A	NP2702A	HLAC0860	HBOR00330	HMUK2748	HUTA0436	HVO_1554
												HBOR16750
cHOG0097	COG0334	KOG2250	arCOG01352	[E] Amino acid transport and metabolism	Glutamate dehydrogenase/leucine dehydrogenase	glutamate dehydrogenase	VNG0628	RRNAC0775	HQ1880A	NP1582A	HLAC0802	HBOR17850	HMUK3134	HUTA0589	HVO_1453
													HMUK3114
cHOG0098	COG0547	KOG1438	arCOG02012	[E] Amino acid transport and metabolism	Anthranilate phosphoribosyltransferase	phosphoribosyl transferase	VNG1912	RRNAC3306	HQ3122A	NP0532A	HLAC0088	HBOR06610	HMUK1586	HUTA1762	HVO_2226
										NP3062A
cHOG0099	COG0109, COG1612	KOG1380, KOG2725	arCOG00479	#REF!		heme synthase	VNG0666	RRNAC0044	HQ1577A	NP2446A	HLAC2407	HBOR21910	HMUK2798	HUTA2487	HVO_1013
										NP4288A	HLAC2852b
cHOG0100	COG0494	KOG4313, KOG2839, KOG2937, KOG3041, KOG3069	arCOG01073	[LR] Replication, recombination and repair- general function prediction only	NTP pyrophosphohydrolases including oxidative damage repair enzymes	NTP phosphohydrolase	VNG2580	RRNAC2153	HQ3163A	NP0392A	HLAC0092	HBOR05430	HMUK0604	HUTA1402	HVO_1948
													HMUK0603
cHOG0101	COG0294, COG0285	KOG2525	arCOG02817	#REF!		dihydropteroate synthase	VNG0412	PNG7379b	HQ1767A	NP1478A	HLAC0325	HBOR22760	HMUK3147	HUTA0602	HVO_1088
								RRNAC0184
cHOG0102	COG0704		arCOG00318	[P] Inorganic ion transport and metabolism	Phosphate uptake regulator	phosphate regulatory protein homolog	VNG0458	RRNAC1510	HQ3308A	NP1976A	HLAC1545	HBOR08050	HMUK1794	HUTA0914	HVO_2374
								RRNAC2150
cHOG0103	COG0704		arCOG00318	[P] Inorganic ion transport and metabolism	Phosphate uptake regulator	phosphate regulatory protein homolog	VNG0766	RRNAC0819	HQ2746A	NP1386A	HLAC0693	HBOR20600	HMUK2336	HUTA0312	HVO_1181
								PNG7066b
cHOG0104	COG1599	KOG0851	arCOG01510/1	[L] Replication, recombination and repair	Single-stranded DNA-binding replication protein A (RPA), large (70 kD) subunit and related ssDNA-binding proteins	replication factor A related protein	VNG2160	RRNAC2744	HQ3263A	NP1282A	HLAC0136	HBOR28810	HMUK1027	HUTA1629	HVO_0292
								PNG2007b
cHOG0105	COG0460	KOG0455	arCOG01351	[E] Amino acid transport and metabolism	Homoserine dehydrogenase	homoserine dehydrogenase	VNG2650	RRNAC2408	HQ3386A	NP0302A	HLAC0155	HBOR28120	HMUK0498	HUTA0812	HVO_0358
															HVO_0601
cHOG0106	COG0463	KOG2978, KOG2977	arCOG00894	[M] Cell wall/membrane/envelope biogenesis	Glycosyltransferases involved in cell wall biogenesis	glycosyl transferase-like	VNG1053	RRNAC0419	HQ2694A	NP3366A	HLAC0696	HBOR17210	HMUK2490	HUTA0532	HVO_1517
										NP4658A
cHOG0107	COG0438	KOG2941, KOG0853, KOG1111, KOG1387	arCOG01407	[M] Cell wall/membrane/envelope biogenesis	Glycosyltransferase	putative sugar transferase	VNG0600	RRNAC1350	HQ2500A	NP3216A	HLAC1228	HBOR29830b	HMUK1997	HUTA2810	HVO_1168
														HUTA0778
cHOG0108	COG0147	KOG1223	arCOG02014	[EH] Amino acid & coenzyme transport and metabolism	Anthranilate/para-aminobenzoate synthases component I	anthranilate synthase alpha chain	VNG0384	RRNAC0709	HQ1784A	NP0802A	HLAC0459	HBOR25060	HMUK2930	HUTA2480	HVO_0710
								PNG7327b
cHOG0109	COG0864		arCOG01008	[K] Transcription	Predicted transcriptional regulators containing the CopG/Arc/MetJ DNA-binding domain and a metal-binding domain	putative metal responsive element (nickel)	VNG0147	RRNAC1238	HQ2221A	NP0252A	HLAC2067	HBOR26670	HMUK1897	HUTA0269	HVO_B0151b
										NP1034A
cHOG0110	COG0476	KOG2337, KOG2012, KOG2013, KOG2014, KOG2015, KOG2016	arCOG01676	[H] Coenzyme transport and metabolism	Dinucleotide-utilizing enzymes involved in molybdopterin and thiamine biosynthesis family 2	molybdenum cofactor biosynthesis protein	VNG0084	RRNAC2090	HQ1425A	NP0052A	HLAC0421	HBOR26540	HMUK0279	HUTA0150	HVO_0558
											HLAC1265
cHOG0111	COG0477	KOG4686, KOG0254, KOG0255, KOG0569, KOG2533, KOG3574	arCOG00130	[EGPR] Amino acid, carbohydrate, & inorganic ion transport and metabolism- general function prediction only	Permeases of the major facilitator superfamily	hypothetical protein	VNG0188	RRNAC1760	HQ2285A	NP0530A	HLAC1914	HBOR26900	HMUK2949	HUTA2670	HVO_A0606b
													HMUK1884
cHOG0112	COG0104	KOG1355	arCOG04387	[F] Nucleotide transport and metabolism	Adenylosuccinate synthase	adenylosuccinate synthase	VNG1089	RRNAC1283	HQ1660A	NP1530A	HLAC1323	HBOR21110	HMUK2175	HUTA0047	HVO_1132
													HMUK0692
cHOG0113	COG2896		arCOG00930	[H] Coenzyme transport and metabolism	Molybdenum cofactor biosynthesis enzyme	molybdenum cofactor biosynthesis protein	VNG0085	RRNAC1314	HQ2948A	NP2822A	HLAC1859	HBOR12600	HMUK2500	HUTA0169	HVO_2789
													HMUK1555
cHOG0114	COG1321		arCOG02100	[K] Transcription	Mn-dependent transcriptional regulator	iron-dependent repressor	VNG0530	RRNAC1825	HQ1710A	NP1496A	HLAC0171	HBOR23560	HMUK2926	HUTA0078	HVO_0863
														HUTA0381
cHOG0115	COG0446	KOG3851, KOG1336	arCOG01070	[R] General function prediction only	Uncharacterized NAD(FAD)-dependent dehydrogenases	NADH oxidase	VNG1804	RRNAC3353	HQ3319A	NP4516A	HLAC1947	HBOR07560	HMUK1639	HUTA0064	HVO_2345
														HUTA1813
cHOG0116	COG0842		arCOG01467	[V] Defense mechanisms	ABC-type multidrug transport system, permease component	hypothetical protein	VNG0669	RRNAC0049	HQ1494A	NP2440A	HLAC0327	HBOR21840	HMUK2803	HUTA2484	HVO_1005
															HVO_A0176b
cHOG0117	COG1994, COG0517	KOG1764	arCOG00607	#REF!		hypothetical protein	VNG2168	RRNAC2755	HQ3066A	NP0030A	HLAC2601	HBOR28900	HMUK1032	HUTA1508	HVO_0285
												HBOR33690b
cHOG0118	COG0464	KOG0741, KOG0730, KOG0732, KOG0733, KOG0735, KOG0736, KOG0737, KOG0739, KOG0740	arCOG01308	[O] Posttranslational modification, protein turnover, chaperones	ATPases of the AAA+ class	cell division cycle protein	VNG1472	RRNAC0792	HQ2716A	NP3998A	HLAC2378	HBOR11550	HMUK2088	HUTA0186	HVO_2700
							VNG6199d				HLAC2377
nucHOG0119g			arCOG03922			hypothetical protein	VNG1362	RRNAC0035	HQ2415A	NP3794A	HLAC2033	HBOR13880	HMUK2784	HUTA2509	HVO_2876
										NP4290A
HOG0120i,j,k			arCOG04739			hypothetical protein	VNG2490	RRNAC2895	HQ2005A	NP0702A	HLAC0009	HBOR01270	HMUK1069	HUTA0461	HVO_0095
									HQ3438A
cHOG0121	COG2928		arCOG04755	[S] Function unknown	Uncharacterized conserved protein	hypothetical protein	VNG2121	RRNAC3070	HQ3231A	NP0986A	HLAC0352	HBOR28410	HMUK1108	HUTA2020	HVO_0330
															HVO_A0038b
cHOG0122	COG3379		arCOG01377	[S] Function unknown	Uncharacterized conserved protein	hypothetical protein	VNG0264	RRNAC3325	HQ1217A	NP5198A	HLAC1107	HBOR24710	HMUK3061	HUTA1202	HVO_0743
											HLAC0906
cHOG0123	COG1562	KOG1459	arCOG02936	[I] Lipid transport and metabolism	Phytoene/squalene synthetase	phytoene synthase	VNG1458	RRNAC2069	HQ2860A	NP4770A	HLAC2476	HBOR10680	HMUK0276	HUTA0143	HVO_2524
							VNG1680
cHOG0124	COG0636	KOG0233, KOG0232	arCOG02455/3	[C] Energy production and conversion	F0F1-type ATP synthase, subunit c/Archaeal/vacuolar-type H+-ATPase, subunit K	H+-transporting ATP synthase subunit K	VNG2143	RRNAC1435	HQ3248A	NP1022A	HLAC0277	HBOR28600	HMUK1277	HUTA1433	HVO_0312
								RRNAC3155
cHOG0125	COG0633	KOG3309	arCOG02844	[C] Energy production and conversion	Ferredoxin	ferredoxin	VNG2293	RRNAC2526	HQ2001A	NP1272A	HLAC2176	HBOR02500	HMUK0856	HUTA1779	HVO_2995
									HQ3457A
cHOG0126	COG1005		arCOG01546	[C] Energy production and conversion	NADH:ubiquinone oxidoreductase subunit 1 (chain H)	NADH dehydrogenase/oxidoreductase	VNG0639	RRNAC1450	HQ1640A	NP2298A	HLAC0707	HBOR17720	HMUK1920	HUTA0703	HVO_0981
												HBOR21440
cHOG0127	COG0638	KOG0863, KOG0173, KOG0175, KOG0176, KOG0177, KOG0178, KOG0179, KOG0180, KOG0182, KOG0183, KOG0185	arCOG00970	[O] Posttranslational modification, protein turnover, chaperones	20S proteasome, alpha and beta subunits	proteasome.subunit alpha	VNG0880	RRNAC0442	HQ2661A	NP3472A	HLAC0608	HBOR16660	HMUK0018	HUTA2664	HVO_1562
								RRNAC1772
cHOG0128	COG0694	KOG2358	arCOG03026	[O] Posttranslational modification, protein turnover, chaperones	Thioredoxin-like proteins and domains	hypothetical protein	VNG2337	RRNAC3083	HQ3465A	NP0948A	HLAC0148	HBOR01560	HMUK0908	HUTA0901	HVO_0070
															HVO_1343
cHOG0129	COG0520	KOG1549	arCOG00065	[E] Amino acid transport and metabolism	Selenocysteine lyase	NifS protein.class-V aminotransferase	VNG2471	RRNAC3104	HQ3427A	NP0936A	HLAC2248	HBOR01140	HMUK1242	HUTA1228	HVO_0109
												HBOR34450b
cHOG0130	COG3390		arCOG02257	[S] Function unknown	Uncharacterized protein conserved in archaea	replication factor A related protein - rfa32	VNG2162	RRNAC2745	HQ3264A	NP1280A	HLAC0137	HBOR28820	HMUK1028	HUTA1630	HVO_0291
								PNG2008b
cHOG0131	COG1252	KOG2495	arCOG01067	[C] Energy production and conversion	NADH dehydrogenase, FAD-containing subunit	NADH dehydrogenase	VNG0891	RRNAC0450	HQ2648A	NP3508A	HLAC0937	HBOR16450	HMUK2736	HUTA2772	HVO_1578
								RRNAC1301
cHOG0132	COG0377		arCOG01554	[C] Energy production and conversion	NADH:ubiquinone oxidoreductase 20 kD subunit and related Fe-S oxidoreductases	NADH dehydrogenase/oxidoreductase	VNG0636	RRNAC1448	HQ1638A	NP2294A	HLAC0705	HBOR21460	HMUK1918	HUTA0705	HVO_0979
								PNG7189b
cHOG0133	COG1013		arCOG01599	[C] Energy production and conversion	Pyruvate:ferredoxin oxidoreductase and related 2-oxoacid:ferredoxin oxidoreductases, beta subunit	pyruvate ferredoxin oxidoreductase.subunit beta	VNG0473	RRNAC0719	HQ1535A	NP1234A	HLAC0927	HBOR23340	HMUK3088	HUTA0898	HVO_0887
										NP3012A
cHOG0134	COG0596	KOG4840, KOG2382, KOG2564, KOG2624, KOG4409	arCOG01653	[R] General function prediction only	Predicted hydrolases or acyltransferases (alpha/beta hydrolase superfamily)	hypothetical protein	VNG0675	RRNAC0931	HQ1555A	NP2714A	HLAC0512	HBOR23850	HMUK2807	HUTA2969	HVO_0832
							VNG6296d
cHOG0135	COG0174	KOG0683	arCOG01909	[E] Amino acid transport and metabolism	Glutamine synthetase	glutamine synthatase	VNG2093	RRNAC2780	HQ3643A	NP0076A	HLAC2374	HBOR29510	HMUK0709	HUTA1537	HVO_0239
										NP4376A		HBOR38170b
												HBOR38380b
cHOG0136	COG0201	KOG1373	arCOG04169	[U] Intracellular trafficking, secretion, and vesicular transport	Preprotein translocase subunit SecY	protein translocase	VNG1719	RRNAC1589	HQ2819A	NP4900A	HLAC2426	HBOR10460	HMUK1851	HUTA2315	HVO_2541
															HVO_A0174b
nucHOG0137g			arCOG04789			hypothetical protein	VNG1425	RRNB0306b	HQ1959A	NP3000A	HLAC2013	HBOR11070	HMUK1881	HUTA1108	HVO_2325
															HVO_A0048b
cHOG0139	COG0210	KOG2108	arCOG00797	[L] Replication, recombination and repair	Superfamily I DNA and RNA helicases	repair helicase	VNG2620	RRNAC2267	HQ1364A	NP0930A	HLAC0203	HBOR27770	HMUK0556	HUTA1443	HVO_0415
												HBOR37900b
cHOG0141	COG0190	KOG0089	arCOG04538	[H] Coenzyme transport and metabolism	5,10-methylene-tetrahydrofolate dehydrogenase/Methenyl tetrahydrofolate cyclohydrolase	methylenetetrahydrofolate dehydrogenase	VNG1416	RRNAC0996	HQ2790A	NP2054A	HLAC1624	HBOR13760	HMUK2214	HUTA2943	HVO_2865
								PNG7328b
cHOG0142	COG1178		arCOG00163	[P] Inorganic ion transport and metabolism	ABC-type Fe3+ transport system, permease component	iron transporter-like protein	VNG0923	RRNAC0907	HQ2544A	NP5004A	HLAC0167	HBOR15050	HMUK2276	HUTA1875	HVO_1706
cHOG0143	COG1163	KOG1487, KOG1486	arCOG00358	[R] General function prediction only	Predicted GTPase	GTP-binding protein DRG	VNG1111	RRNAC1411	HQ1607A	NP4456A	HLAC0782	HBOR23160	HMUK1945	HUTA0250	HVO_0911
cHOG0144	COG0012	KOG1491	arCOG00357	[J] Translation, ribosomal structure and biogenesis	Predicted GTPase, probable translation factor	GTP-binding protein homolog	VNG0504	RRNAC0269	HQ2628A	NP1668A	HLAC0779	HBOR16130	HMUK2814	HUTA2275	HVO_1608
cHOG0145	COG1084	KOG1490	arCOG00352	[R] General function prediction only	Predicted GTPase	GTP-binding protein homolog	VNG2595	RRNAC2374	HQ3140A	NP0584A	HLAC2297	HBOR05240	HMUK0546	HUTA1159	HVO_1925
cHOG0146	COG1199	KOG1133, KOG1131, KOG1132	arCOG00770	[KL] Transcription & replication, recombination and repair	Rad3-related DNA helicases	helicase	VNG2441	RRNAC2719	HQ3720A	NP1306A	HLAC2627	HBOR01810	HMUK0823	HUTA1416	HVO_0039
cHOG0147	COG1199	KOG1133, KOG1131, KOG1132	arCOG00770	[KL] Transcription & replication, recombination and repair	Rad3-related DNA helicases	rad3 related DNA helicase	VNG2476	RRNAC2901	HQ3436A	NP0898A	HLAC2213	HBOR01230	HMUK1203	HUTA1013	HVO_0099
tucHOG0148			arCOG04617			hypothetical protein	VNG1500	RRNAC0946	HQ2931A	NP2946A	HLAC1696	HBOR12400	HMUK2105	HUTA0680	HVO_2768
cHOG0149	COG1196	KOG0996, KOG0018, KOG0250, KOG0933, KOG0964, KOG0979	arCOG00371	[D] Cell cycle control, cell division, chromosome partitioning	Chromosome segregation ATPases	chromosome segregation	VNG0342	RRNAC1639	HQ1264A	NP1216A	HLAC0527	HBOR25310	HMUK3002	HUTA2736	HVO_0689
cHOG0150	COG0576	KOG3003	arCOG04772	[O] Posttranslational modification, protein turnover, chaperones	Molecular chaperone GrpE (heat shock protein)	heat shock protein	VNG0494	RRNAC3340	HQ2639A	NP0216A	HLAC1291	HBOR16230	HMUK2845	HUTA0309	HVO_1592
cHOG0151	COG0419	KOG0962	arCOG00368	[L] Replication, recombination and repair	ATPase involved in DNA repair	ATPase involved in DNA repair	VNG0514	RRNAC1840	HQ1701A	NP1516A	HLAC0181	HBOR23650	HMUK2898	HUTA0371	HVO_0854
											HLAC2789b
cHOG0152	COG1164		arCOG04758	[E] Amino acid transport and metabolism	Oligoendopeptidase F	oligopeptidase	VNG2001	RRNAC3189	HQ1110A	NP5040A	HLAC2686	HBOR04480	HMUK1306	HUTA1161	HVO_1847
cHOG0153	COG1413	KOG0567	arCOG04653	[C] Energy production and conversion	FOG: HEAT repeat	hypothetical protein	VNG0782	RRNAC1443	HQ1584A	NP3228A	HLAC2402	HBOR21990	HMUK1905	HUTA0719	HVO_1020
cHOG0154	COG0092	KOG3181	arCOG04097/1	[J] Translation, ribosomal structure and biogenesis	Ribosomal protein S3	30S ribosomal protein S3P	VNG1697	RRNAC1605	HQ2836A	NP4866A	HLAC2443	HBOR10290	HMUK1834	HUTA2298	HVO_2558
cHOG0155	COG0719		arCOG01715	[O] Posttranslational modification, protein turnover, chaperones	ABC-type transport system involved in Fe-S cluster assembly, permease component	hypothetical protein	VNG0527	RRNAC1828	HQ1708A	NP1500A	HLAC0174	HBOR23580	HMUK2920	HUTA0378	HVO_0861
cHOG0156	COG0443	KOG0104, KOG0100, KOG0101, KOG0102, KOG0103	arCOG03060	[O] Posttranslational modification, protein turnover, chaperones	Molecular chaperone	heat shock protein	VNG0491	RRNAC3339	HQ2640A	NP0218A	HLAC0682	HBOR16250	HMUK2846	HUTA0310	HVO_1590
cHOG0157	COG2108		arCOG00932	[R] General function prediction only	Uncharacterized conserved protein related to pyruvate formate-lyase activating enzyme	hypothetical protein	VNG2155	RRNAC2733	HQ3257A	NP5164A	HLAC0312	HBOR28710	HMUK0936	HUTA1246	HVO_0300
cHOG0158	COG0470	KOG2035, KOG0989, KOG0990, KOG0991, KOG1968, KOG1969, KOG1970	arCOG00469	[L] Replication, recombination and repair	ATPase involved in DNA replication	replication factor C small subunit	VNG2240	RRNAC2487	HQ3405A	NP1068A	HLAC2519	HBOR00010	HMUK1247	HUTA1957	HVO_0145
cHOG0159	COG0494, COG1018	KOG4313, KOG2839, KOG2937, KOG3041, KOG3069	arCOG01083/2	#REF!		Flavodoxin reductases (ferrodoxin-NADPH reductases) family 1	VNG0475	RRNAC0717	HQ1537A	NP1230A	HLAC0929	HBOR23320	HMUK3086	HUTA0896	HVO_0889
cHOG0160	COG0016	KOG2784	arCOG00410	[J] Translation, ribosomal structure and biogenesis	Phenylalanyl-tRNA synthetase alpha subunit	phenylalanyl-tRNA synthetase subunit alpha	VNG2504	RRNAC2966	HQ1049A	NP0696A	HLAC2671	HBOR03090	HMUK0664	HUTA1675	HVO_2948
cHOG0161	COG1599	KOG0851	arCOG01510	[L] Replication, recombination and repair	Single-stranded DNA-binding replication protein A (RPA), large (70 kD) subunit and related ssDNA-binding proteins	replication A related protein	VNG0133	RRNAC2302	HQ1435A	NP0314A	HLAC0111	HBOR26830	HMUK0565	HUTA2247	HVO_0519
cHOG0162	COG0469, COG3848	KOG2323	arCOG01112/3	#REF!		pyruvate kinase	VNG0324	RRNAC0546	HQ1573A	NP1746A	HLAC0562	HBOR24110	HMUK2510	HUTA1475	HVO_0806
cHOG0163	COG0074	KOG1255	arCOG01339	[C] Energy production and conversion	Succinyl-CoA synthetase, alpha subunit	succinyl-CoA synthetase alpha chain	VNG1542	RRNAC0474	HQ2857A	NP4354A	HLAC2208	HBOR10970	HMUK2713	HUTA0439	HVO_2464
cHOG0164	COG0183	KOG1390, KOG1389	arCOG01278	[I] Lipid transport and metabolism	Acetyl-CoA acetyltransferase	3-ketoacyl-CoA thiolase	VNG0678	RRNAC0929	HQ2307A	NP3438A	HLAC1006	HBOR23830	HMUK2810	HUTA0597	HVO_0835
cHOG0165	COG0086	KOG0262, KOG0260, KOG0261	arCOG04257/1	[K] Transcription	DNA-directed RNA polymerase, beta' subunit/160 kD subunit	DNA-directed RNA polymerase subunit A	VNG2664	RRNAC2428	HQ3394A	NP0114A	HLAC0105	HBOR28220	HMUK0513	HUTA0782	HVO_0349
HOG0166k	COG1446	KOG1592	arCOG04779	[E] Amino acid transport and metabolism	Asparaginase	putative L-asparaginase	VNG1872	RRNAC3420	HQ3036A	NP2432A	HLAC2332	HBOR09920	HMUK1507	HUTA0415	HVO_2589
cHOG0167	COG1053	KOG2404, KOG2403	arCOG00571	[C] Energy production and conversion	Succinate dehydrogenase/fumarate reductase, flavoprotein subunit	succinate dehydrogenase subunit A	VNG1306	RRNAC1097	HQ2994A	NP4264A	HLAC1990	HBOR12870	HMUK2079	HUTA2832	HVO_2808
cHOG0168	COG0389	KOG2095, KOG2094	arCOG04582	[L] Replication, recombination and repair	Nucleotidyltransferase/DNA polymerase involved in DNA repair	DNA damage bypass polymerase	VNG1014	RRNAC0540	HQ3359A	NP2918A	HLAC2466	HBOR19230	HMUK2368	HUTA2776	HVO_1302
cHOG0169	COG0519		arCOG00085	[F] Nucleotide transport and metabolism	GMP synthase, PP-ATPase domain/subunit	GMP synthase subunit B	VNG1829	RRNAC3472	HQ3194A	NP1970A	HLAC2593	HBOR09490	HMUK1394	HUTA0426	HVO_2625
cHOG0170	COG0491	KOG0813	arCOG00505	[R] General function prediction only	Zn-dependent hydrolases, including glyoxylases	metallo-beta-lactamase-related protein	VNG2073	RRNAC2810	HQ3137A	NP1688A	HLAC0007	HBOR05170	HMUK0740	HUTA1319	HVO_1918
cHOG0171	COG1234	KOG2121	arCOG00500	[R] General function prediction only	Metal-dependent hydrolases of the beta-lactamase superfamily III	hypothetical protein	VNG1503	RRNAC0963	HQ2927A	NP4346A	HLAC1860	HBOR12310	HMUK2119	HUTA2921	HVO_2763
cHOG0172	COG0105	KOG0888	arCOG04313	[F] Nucleotide transport and metabolism	Nucleoside diphosphate kinase	nucleoside diphosphate kinase	VNG1160	RRNAC0106	HQ2882A	NP3666A	HLAC1845	HBOR12090	HMUK2624	HUTA0753	HVO_2740
cHOG0173	COG0420	KOG2310	arCOG00397	[L] Replication, recombination and repair	DNA repair exonuclease	probable mre11/rad32 gene DNA repair exonuclease	VNG0512	RRNAC1841	HQ1700A	NP1518A	HLAC0182	HBOR23660	HMUK2899	HUTA0370	HVO_0853
											HLAC2790b
											HLAC3129b
											HLAC3236b
cHOG0174	COG1389		arCOG01165/3	[L] Replication, recombination and repair	DNA topoisomerase VI, subunit B	DNA topoisomerase VI subunit B	VNG0885	RRNAC0457	HQ2653A	NP3482A	HLAC1314	HBOR16540	HMUK2728	HUTA0130	HVO_1571
cHOG0175	COG0044	KOG2584	arCOG00689	[F] Nucleotide transport and metabolism	Dihydroorotase and related cyclic amidohydrolases	dihydroorotase	VNG2533	RRNAC2232	HQ1061A	NP1706A	HLAC2077	HBOR03960	HMUK0212	HUTA0970	HVO_1816
cHOG0176	COG0323	KOG1979, KOG1978	arCOG01166	[L] Replication, recombination and repair	DNA mismatch repair enzyme (predicted ATPase)	DNA mismatch repair protein	VNG0159	RRNAC2550	HQ1456A	NP0536A	HLAC0629	HBOR26600	HMUK0376	HUTA0007	HVO_0551
cHOG0177	COG0504	KOG2387	arCOG00063	[F] Nucleotide transport and metabolism	CTP synthase (UTP-ammonia lyase)	CTP synthase	VNG1830	RRNAC3471	HQ3195A	NP1968A	HLAC2594	HBOR09500	HMUK1393	HUTA0427	HVO_2624
cHOG0178	COG0209	KOG1112	arCOG04276/1	[F] Nucleotide transport and metabolism	Ribonucleotide reductase, alpha subunit	ribonucleoside reductase classs II	VNG1644	RRNAC1622	HQ2859A	NP3346A	HLAC2376	HBOR10740	HMUK1766	HUTA1290	HVO_2452
cHOG0179	COG0500	KOG4300, KOG1269, KOG1331, KOG1499, KOG1541, KOG1975, KOG2793, KOG3010, KOG3045	arCOG04347	[QR] Secondary metabolites biosynthesis, transport and catabolism- general function prediction only		membrane protein	VNG2147	RRNAC3151	HQ3251A	NP5034A	HLAC0391	HBOR28630	HMUK1274	HUTA1430	HVO_0309
cHOG0180	COG0500	KOG4300, KOG1269, KOG1331, KOG1499, KOG1541, KOG1975, KOG2793, KOG3010, KOG3045	arCOG01781	[QR] Secondary metabolites biosynthesis, transport and catabolism- general function prediction only		24-sterol C-methyltransferase	VNG2398	RRNAC2440	HQ3733A	NP0956A	HLAC2736	HBOR02020	HMUK1127	HUTA2258	HVO_0019
cHOG0181	COG0500	KOG4300, KOG1269, KOG1331, KOG1499, KOG1541, KOG1975, KOG2793, KOG3010, KOG3045	arCOG01794	[QR] Secondary metabolites biosynthesis, transport and catabolism- general function prediction only		N-methyltransferase homolog	VNG0294	RRNAC1812	HQ1168A	NP1178A	HLAC0551	HBOR24390	HMUK3206	HUTA2905	HVO_0773
cHOG0182	COG0500	KOG4300, KOG1269, KOG1331, KOG1499, KOG1541, KOG1975, KOG2793, KOG3010, KOG3045	arCOG02956	[QR] Secondary metabolites biosynthesis, transport and catabolism- general function prediction only	SAM-dependent methyltransferases	hypothetical protein	VNG0184	RRNAC2014	HQ1416A	NP5122A	HLAC0529	HBOR26310	HMUK0182	HUTA2403	HVO_0574
cHOG0183	COG2237		arCOG04151	[S] Function unknown	Predicted membrane protein	hypothetical protein	VNG2154	RRNAC2735	HQ3256A	NP5162A	HLAC0314	HBOR28700	HMUK0948	HUTA1833	HVO_0302
cHOG0184	COG0124	KOG1936	arCOG00404	[J] Translation, ribosomal structure and biogenesis	Histidyl-tRNA synthetase	histidyl-tRNA synthetase	VNG2005	RRNAC3183	HQ1107A	NP5044A	HLAC2219	HBOR04550	HMUK1302	HUTA1986	HVO_1854
cHOG0185	COG0591	KOG2348	arCOG01316	[ER] Amino acid & inorganic ion transport and metabolism- general function prediction only	Na+/proline symporter	pantothenate permease	VNG1785	RRNAC1726	HQ3326A	NP4534A	HLAC2133	HBOR07370	HMUK1541	HUTA0201	HVO_2324
cHOG0186	COG2038		arCOG04272	[H] Coenzyme transport and metabolism	NaMN:DMB phosphoribosyltransferase	hypothetical protein	VNG1572	RRNAC1101	HQ1408A	NP0736A	HLAC0230	HBOR26140	HMUK2245	HUTA2498	HVO_0590
cHOG0187	COG1009		arCOG01539	[CP] Energy production and conversion & Inorganic ion transport and metabolism	NADH:ubiquinone oxidoreductase subunit 5 (chain L)/Multisubunit Na+/H+ antiporter, MnhA subunit	F420H2:quinone oxidoreductase chain L	VNG0646	RRNAC1455	HQ1646A	NP2310A	HLAC0712	HBOR21390	HMUK1925	HUTA0694	HVO_0986
cHOG0188	COG2433		arCOG04219	[S] Function unknown	Uncharacterized conserved protein	hypothetical protein	VNG2238	RRNAC2460	HQ3402A	NP1264A	HLAC2504	HBOR29620	HMUK0706	HUTA2183	HVO_0140
cHOG0189	COG0287	KOG2380	arCOG00245	[E] Amino acid transport and metabolism	Prephenate dehydrogenase	hypothetical protein	VNG1235	RRNAC0512	HQ3352A	NP3358A	HLAC1779	HBOR19130	HMUK2357	HUTA0273	HVO_1312
cHOG0190	COG0341		arCOG03054	[U] Intracellular trafficking, secretion, and vesicular transport	Preprotein translocase subunit SecF	protein-export membrane protein	VNG1988	RRNAC3214	HQ3098A	NP2524A	HLAC1963	HBOR05710	HMUK1321	HUTA2688	HVO_1975
cHOG0191	COG0046		arCOG00641	[F] Nucleotide transport and metabolism	Phosphoribosylformylglycinamidine (FGAM) synthase, synthetase domain	phosphoribosylformylglycinamide synthase I	VNG0864	RRNAC1390	HQ1693A	NP2982A	HLAC0214	HBOR22290	HMUK1966	HUTA0634	HVO_1048
											HLAC0471
cHOG0192	COG0079	KOG0633	arCOG04273	[E] Amino acid transport and metabolism	Histidinol-phosphate/aromatic aminotransferase and cobyric acid decarboxylase	histidinol-phosphate transaminase	VNG1033	RRNAC0529	HQ3364A	NP2140A	HLAC1343	HBOR19300	HMUK2375	HUTA0367	HVO_1295
cHOG0193	COG0436	KOG0258, KOG0257	arCOG01130	[E] Amino acid transport and metabolism	Aspartate/tyrosine/aromatic aminotransferase	aspartate aminotransferase	VNG0629	RRNAC1434	HQ1632A	NP4410A	HLAC0832	HBOR21520	HMUK1911	HUTA0710	HVO_0973
														HUTA0713
cHOG0194	COG0500	KOG4300, KOG1269, KOG1331, KOG1499, KOG1541, KOG1975, KOG2793, KOG3010, KOG3045	arCOG04583	[QR] Secondary metabolites biosynthesis, transport and catabolism- general function prediction only	SAM-dependent methyltransferases	hypothetical protein	VNG0821	RRNAC0542	HQ1601A	NP3110A	HLAC1030	HBOR22130	HMUK2566	HUTA2530	HVO_1032
cHOG0195	COG1269	KOG2189	arCOG04138	[C] Energy production and conversion	Archaeal/vacuolar-type H+-ATPase subunit I	H+-transporting ATP synthase subunit I	VNG2144	RRNAC3154	HQ3249A	NP1020A	HLAC0276	HBOR28610	HMUK1276	HUTA1432	HVO_0311
nucHOG0196g			arCOG04580			hypothetical protein	VNG1236	RRNAC0513	HQ3351A	NP3360A	HLAC1780	HBOR19120	HMUK2356	HUTA0272	HVO_1313
cHOG0197	COG0342		arCOG03055	[U] Intracellular trafficking, secretion, and vesicular transport	Preprotein translocase subunit SecD	protein-export membrane protein	VNG1987	RRNAC3215	HQ3097A	NP2522A	HLAC1964	HBOR05720	HMUK1322	HUTA2689	HVO_1976
												HBOR39030b
cHOG0198	COG0609		arCOG01007	[P] Inorganic ion transport and metabolism	ABC-type Fe3+-siderophore transport system, permease component	iron (III) ABC transporter permease	VNG1370	RRNAC3374	HQ1627A	NP3816A	HLAC0881	HBOR22990	HMUK2792	HUTA2493	HVO_1111
cHOG0199	COG0013	KOG0188	arCOG01255	[J] Translation, ribosomal structure and biogenesis	Alanyl-tRNA synthetase	alanyl-tRNA synthetase	VNG2283	RRNAC2561	HQ3670A	NP0710A	HLAC0719	HBOR00600	HMUK1124	HUTA1929	HVO_0206
cHOG0200	COG1067		arCOG02160	[O] Posttranslational modification, protein turnover, chaperones	Predicted ATP-dependent protease	ATP-dependent proteinase homolog	VNG0303	RRNAC1914	HQ1163A	NP0910A	HLAC1038	HBOR24330	HMUK3199	HUTA2897	HVO_0783
cHOG0201	COG1112	KOG1807, KOG1801, KOG1802, KOG1803, KOG1805	arCOG00795	[L] Replication, recombination and repair	Superfamily I DNA and RNA helicases and helicase subunits	DNA helicase	VNG1501	RRNAC0954	HQ2930A	NP2944A	HLAC1698	HBOR12390	HMUK2111	HUTA0455	HVO_2767
cHOG0202	COG1841	KOG3184	arCOG04086	[J] Translation, ribosomal structure and biogenesis	Ribosomal protein L30/L7E	50S ribosomal protein L30P	VNG1716	RRNAC1591	HQ2821A	NP4896A	HLAC2428	HBOR10440	HMUK1849	HUTA2313	HVO_2543
cHOG0203	COG0148	KOG2670	arCOG01169	[G] Carbohydrate transport and metabolism	Enolase	phosphopyruvate hydratase	VNG1142	RRNAC0069	HQ2935A	NP2846A	HLAC1825	HBOR12470	HMUK2598	HUTA2515	HVO_2774
cHOG0204	COG0533, COG3642	KOG2708, KOG2707 ,KOG3087		#REF!		O-sialoglycoprotein endopeptidase homolog	VNG2045	RRNAC2490	HQ1341A	NP5070A	HLAC2392	HBOR05000	HMUK1173	HUTA1954	HVO_1895
cHOG0205	COG0402	KOG3968	arCOG00695	[FR] Nucleotide transport and metabolism- general function prediction only	Cytosine deaminase and related metal-dependent hydrolases	N-ethylammeline chlorohydrolase	VNG2249	RRNAC2837	HQ3413A	NP0972A	HLAC0061	HBOR00120	HMUK0754	HUTA1515	HVO_0165
cHOG0206	COG0141	KOG2697	arCOG04352	[E] Amino acid transport and metabolism	Histidinol dehydrogenase	histidinol dehydrogenase	VNG1444	RRNAC0272	HQ2720A	NP2876A	HLAC2478	HBOR11320	HMUK2450	HUTA0450	HVO_2675
cHOG0207	COG1608		arCOG00860	[R] General function prediction only	Predicted archaeal kinase	acetylglutamate kinase	VNG1148	RRNAC0078	HQ2926A	NP2852A	HLAC1830	HBOR12300	HMUK2605	HUTA2046	HVO_2762
cHOG0208	COG1109	KOG2537, KOG1220	arCOG00767	[G] Carbohydrate transport and metabolism	Phosphomannomutase	phosphoglucomutase/phospho-mannomutase	VNG2276	RRNAC2568	HQ3673A	NP4676A	HLAC2655	HBOR00530	HMUK1140	HUTA0077	HVO_0199
cHOG0209	COG0030	KOG0820	arCOG04131	[J] Translation, ribosomal structure and biogenesis	Dimethyladenosine transferase (rRNA methylation)	dimethyladenosine transferase	VNG1165	RRNAC0257	HQ2878A	NP3678A	HLAC2104	HBOR12140	HMUK2671	HUTA0621	HVO_2746
cHOG0210	COG0252	KOG0503	arCOG01924	[EJ] Amino acid transport and metabolism & translation, ribosomal structure and biogenesis	L-asparaginase/archaeal Glu-tRNAGln amidotransferase subunit D	L-asparaginase	VNG1844	RRNAC3442	HQ2776A	NP2492A	HLAC2140	HBOR09030	HMUK1652	HUTA3003	HVO_2511
cHOG0211	COG0150		arCOG00639	[F] Nucleotide transport and metabolism	Phosphoribosylaminoimidazole (AIR) synthetase	phosphoribosylformylglycinamidine cycloligase	VNG0876	RRNAC0438	HQ2665A	NP3940A	HLAC0862	HBOR16720	HMUK2746	HUTA0433	HVO_1557
cHOG0212	COG2016	KOG2523	arCOG00985	[J] Translation, ribosomal structure and biogenesis	Predicted RNA-binding protein (contains PUA domain)	hypothetical protein	VNG2646	RRNAC2087	HQ3178A	NP0340A	HLAC0035	HBOR28020	HMUK0427	HUTA0141	HVO_0390
cHOG0213	COG0128		arCOG04134	[E] Amino acid transport and metabolism	5-enolpyruvylshikimate-3-phosphate synthase	3-phosphoshikimate 1-carboxyvinyltransferase	VNG1232	RRNAC0127	HQ3358A	NP3078A	HLAC0687	HBOR19170	HMUK2641	HUTA0495	HVO_1308
cHOG0214	COG0477	KOG4686, KOG0254, KOG0255, KOG0569, KOG2533, KOG3574	arCOG00130	[EGPR] Amino acid, carbohydrate, & inorganic ion transport and metabolism- general function prediction only		hypothetical protein	VNG2419	RRNAC0651	HQ2231A	NP0888A	HLAC1778	HBOR19920	HMUK1882	HUTA1046	HVO_1239
cHOG0215	COG0805		arCOG04736	[U] Intracellular trafficking, secretion, and vesicular transport	Sec-independent protein secretion pathway component TatC	protein export	VNG2267	RRNAC2857	HQ3684A	NP1350A	HLAC2608	HBOR00390	HMUK0997	HUTA1033	HVO_0185
cHOG0216	COG2890	KOG3191, KOG2904	arCOG00109	[J] Translation, ribosomal structure and biogenesis	Methylase of polypeptide chain release factors	protoporphyrinogen oxidase	VNG1163	RRNAC0256	HQ2879A	NP3674A	HLAC2106	HBOR12120	HMUK2670	HUTA0620	HVO_2744
cHOG0217	COG0546, COG1255		arCOG04385	#REF!		hypothetical protein	VNG2608	RRNAC2106	HQ1376A	NP0770A	HLAC0335	HBOR27640	HMUK0305	HUTA0328	HVO_0431
cHOG0218	COG2058	KOG3449, KOG1762	arCOG04287/3	[J] Translation, ribosomal structure and biogenesis	Ribosomal protein L12E/L44/L45/RPP1/RPP2	50S ribosomal protein L12P	VNG1103	RRNAC1418	HQ2901A	NP4448A	HLAC2533	HBOR12230	HMUK2184	HUTA0256	HVO_2755
cHOG0219	COG3390		arCOG02258/1	[S] Function unknown	Uncharacterized protein conserved in archaea	replication factor A related protein - rfa32	VNG1253	RRNAC1135	HQ2404A	NP3962A	HLAC0624	HBOR18980	HMUK2419	HUTA0545	HVO_1337
cHOG0220	COG0614		arCOG04233	[P] Inorganic ion transport and metabolism	ABC-type Fe3+-hydroxamate transport system, periplasmic component	iron (III) ABC transporter ATP-binding	VNG1369	RRNAC3375	HQ1628A	NP3814A	HLAC0880	HBOR22980	HMUK2791	HUTA2494	HVO_1110
HOG0221k	COG0415	KOG0133	arCOG02840	[L] Replication, recombination and repair	Deoxyribodipyrimidine photolyase	photolyase/cryptochrome	VNG1335	RRNAC0832	HQ2463A	NP4042A	HLAC1437	HBOR14380	HMUK2541	HUTA2879	HVO_2911
cHOG0222	COG0147	KOG1223	arCOG02014	[EH] Amino acid & coenzyme transport and metabolism	Anthranilate/para-aminobenzoate synthases component I	anthranilate synthase alpha chain	VNG1647	RRNAC1518	HQ3167A	NP3342A	HLAC1941	HBOR10770	HMUK1769	HUTA1283	HVO_2454
cHOG0223	COG0805		arCOG01919/1	[U] Intracellular trafficking, secretion, and vesicular transport	Sec-independent protein secretion pathway component TatC	protein export	VNG2269	RRNAC2858	HQ3683A	NP1348A	HLAC2609	HBOR00400	HMUK0998	HUTA1032	HVO_0186
cHOG0224	COG2309		arCOG01890	[E] Amino acid transport and metabolism	Leucyl aminopeptidase (aminopeptidase T)	hypothetical protein	VNG0096	RRNAC2261	HQ1359A	NP0014A	HLAC1671	HBOR26980	HMUK0528	HUTA2557	HVO_0477
cHOG0225	COG1587	KOG4132		[H] Coenzyme transport and metabolism	Uroporphyrinogen-III synthase	uroporphyrin-III C-methyltransferase	VNG2332	RRNAC3088	HQ3452A	NP1330A	HLAC2254	HBOR01450	HMUK1103	HUTA0928	HVO_0076
cHOG0226	COG1193		arCOG02895	[L] Replication, recombination and repair	Mismatch repair ATPase (MutS family)	putative mismatch repair protein	VNG2270	RRNAC2861	HQ3681A	NP0586A	HLAC2604	HBOR00420	HMUK1006	HUTA1024	HVO_0191
cHOG0227	COG0589		arCOG02053	[T] Signal transduction mechanisms		hypothetical protein	VNG2520	RRNAC2220	HQ1066A	NP1430A	HLAC2164	HBOR03840	HMUK0224	HUTA0965	HVO_1823
cHOG0228	COG1441		arCOG01168	#REF!	O-succinylbenzoate synthase	chloromuconate cycloisomerase	VNG1074	RRNAC0844	HQ1876A	NP2736A	HLAC1174	HBOR17700	HMUK2249	HUTA0393	HVO_1461
cHOG0229	COG2766		arCOG02892	[T] Signal transduction mechanisms	Putative Ser protein kinase	kinase anchor protein	VNG0748	RRNAC1068	HQ3002A	NP3446A	HLAC0031	HBOR13590	HMUK2232	HUTA0411	HVO_2848
cHOG0230	COG0244	KOG0816, KOG0815	arCOG04288	[J] Translation, ribosomal structure and biogenesis	Ribosomal protein L10	50S ribosomal protein L10P	VNG1104	RRNAC1417	HQ2902A	NP4450A	HLAC2534	HBOR12240	HMUK2185	HUTA0255	HVO_2756
HOG0231k	COG1840		arCOG00227	[P] Inorganic ion transport and metabolism	ABC-type Fe3+ transport system, periplasmic component	iron-binding protein	VNG0924	RRNAC0906	HQ2545A	NP5000A	HLAC0162	HBOR15060	HMUK2277	HUTA1876	HVO_1705
cHOG0232	COG0165	KOG1316	arCOG01748	[E] Amino acid transport and metabolism	Argininosuccinate lyase	argininosuccinate lyase	VNG2436	RRNAC2681	HQ3712A	NP5254A	HLAC2618	HBOR01710	HMUK0770	HUTA1504	HVO_0048
cHOG0233	COG1527	KOG2957	arCOG02459	[C] Energy production and conversion	Archaeal/vacuolar-type H+-ATPase subunit C	H+-transporting ATP synthase subunit C	VNG2141	RRNAC3157	HQ3246A	NP1026A	HLAC0279	HBOR28580	HMUK1279	HUTA1435	HVO_0314
cHOG0234	COG1474	KOG2227, KOG1514	arCOG00467/1	[LO] Replication, recombination and repair & posttranslational modification, protein turnover, chaperones	Cdc6-related protein, AAA superfamily ATPase	orc / cell division control protein 6	VNG2411	RRNAC2711	HQ1001A	NP0596A	HLAC0001	HBOR02110	HMUK0815	HUTA1613	HVO_0001
cHOG0235	COG0318	KOG3628, KOG1176, KOG1179	arCOG00856	[IQ] Lipid transport and metabolism & secondary metabolites biosynthesis, transport and catabolism	Acyl-CoA synthetases (AMP-forming)/AMP-acid ligases II	long-chain fatty-acid-CoA ligase	VNG1073	RRNAC0843	HQ2402A	NP2738A	HLAC1497	HBOR18630	HMUK2248	HUTA0392	HVO_1375
cHOG0236	COG0589		arCOG04802	[T] Signal transduction mechanisms		hypothetical protein	VNG2521	RRNAC2221	HQ1065A	NP1718A	HLAC1930	HBOR03850	HMUK0223	HUTA0966	HVO_1822
cHOG0237	COG0071	KOG0710	arCOG01836	[O] Posttranslational modification, protein turnover, chaperones	Molecular chaperone (small heat shock protein)	hypothetical protein	VNG0283	RRNAC1867	HQ1177A	NP5318A	HLAC0637	HBOR24480	HMUK3021	HUTA1192	HVO_0766
tucHOG0238			arCOG02260			hypothetical protein	VNG1874	RRNAC3414	HQ3214A	NP2428A	HLAC2306	HBOR09950	HMUK1502	HUTA0279	HVO_2584
cHOG0239	COG0152	KOG2835	arCOG04421	[F] Nucleotide transport and metabolism	Phosphoribosylaminoimidazolesuccinocarboxamide (SAICAR) synthase	phosphoribosylaminoimidazole-succinocarboxamide synthase	VNG1939	RRNAC3275	HQ3128A	NP4996A	HLAC1700	HBOR06310	HMUK1420	HUTA2216	HVO_2193
cHOG0240	COG0433		arCOG00280	[R] General function prediction only	Predicted ATPase	hypothetical protein	VNG1896	RRNAC3396	HQ3070A	NP5026A	HLAC1979	HBOR07980	HMUK1658	HUTA1379	HVO_2367
											HLAC2787b
cHOG0241	COG0088	KOG1624, KOG1475	arCOG04071	[J] Translation, ribosomal structure and biogenesis	Ribosomal protein L4	50S ribosomal protein L4E	VNG1690	RRNAC1610	HQ2841A	NP4856A	HLAC2448	HBOR10240	HMUK1829	HUTA2293	HVO_2563
cHOG0242	COG0142	KOG0776, KOG0711	arCOG01726	[H] Coenzyme transport and metabolism	Geranylgeranyl pyrophosphate synthase	geranylgeranyl diphosphate synthase	VNG1150	RRNAC0081	HQ2889A	NP3696A	HLAC2048	HBOR11930	HMUK2608	HUTA2049	HVO_2725
cHOG0243	COG1100	KOG1707, KOG0070, KOG0072, KOG0073, KOG0084, KOG0087, KOG0092, KOG0096, KOG0393, KOG0395, KOG1532, KOG1533, KOG1673	arCOG00354	[R] General function prediction only	GTPase SAR1 and related small G proteins	GTP-binding protein homolog	VNG2410	RRNAC2710	HQ3738A	NP0594A	HLAC2746	HBOR02100	HMUK0814	HUTA1615	HVO_3014
cHOG0244	COG1474	KOG2227, KOG1514	arCOG00467	[LO] Replication, recombination and repair & posttranslational modification, protein turnover, chaperones	Cdc6-related protein, AAA superfamily ATPase	orc / cell division control protein 6	VNG2271	RRNAC2862	HQ3680A	NP0588A	HLAC2631	HBOR00440	HMUK1003	HUTA1055	HVO_0194
cHOG0245	COG0470	KOG2035, KOG0989, KOG0990, KOG0991, KOG1968, KOG1969, KOG1970	arCOG00469	[L] Replication, recombination and repair	ATPase involved in DNA replication	replication factor C small subunit	VNG2280	RRNAC2565	HQ3671A	NP0900A	HLAC0384	HBOR00570	HMUK1126	HUTA1927	HVO_0203
cHOG0246	COG0464	KOG0741, KOG0730, KOG0732, KOG0733, KOG0735, KOG0736, KOG0737, KOG0739, KOG0740	arCOG04368	[O] Posttranslational modification, protein turnover, chaperones	ATPases of the AAA+ class	aaa superfamily atpase	VNG2062	RRNAC2818	HQ3104A	NP2252A	HLAC1958	HBOR05130	HMUK0735	HUTA2215	HVO_1907
cHOG0247	COG0237	KOG3220	arCOG01045	[H] Coenzyme transport and metabolism	Dephospho-CoA kinase	hypothetical protein	VNG2452	RRNAC3145	HQ3047A	NP0870A	HLAC1857	HBOR00950	HMUK1265	HUTA2091	HVO_0128
cHOG0248	COG0468	KOG1564, KOG1433, KOG1434	arCOG00415	[L] Replication, recombination and repair	RecA/RadA recombinase	DNA repair protein	VNG2473	RRNAC2910	HQ3429A	NP0878A	HLAC2624	HBOR01160	HMUK1185	HUTA1273	HVO_0104
cHOG0249	COG0314, COG1763		arCOG00533	#REF!		molybdenum cofactor biosynthesis protein	VNG0081	RRNAC1186	HQ1099A	NP2274A	HLAC2386	HBOR04650	HMUK0919	HUTA0039	HVO_1864
cHOG0250	COG0215	KOG2007	arCOG00486	[J] Translation, ribosomal structure and biogenesis	Cysteinyl-tRNA synthetase	cysteinyl-tRNA synthetase	VNG1097	RRNAC1292	HQ1654A	NP4440A	HLAC0291	HBOR21180	HMUK2181	HUTA0052	HVO_1125
cHOG0251	COG0137	KOG1706	arCOG00112	[E] Amino acid transport and metabolism	Argininosuccinate synthase	argininosuccinate synthetase	VNG2437	RRNAC2683	HQ3711A	NP5252A	HLAC2619	HBOR01700	HMUK0769	HUTA1505	HVO_0049
											HLAC2757b
cHOG0252	COG0171		arCOG00069	[H] Coenzyme transport and metabolism	NAD synthase	NAD+ synthetase	VNG2031	RRNAC2486	HQ1091A	NP3828A	HLAC0090	HBOR04860	HMUK1161	HUTA1352	HVO_1878
cHOG0253	COG2117		arCOG00037	[J] Translation, ribosomal structure and biogenesis	Predicted subunit of tRNA(5-methylaminomethyl-2-thiouridylate) methyltransferase, contains the PP-loop ATPase domain	hypothetical protein	VNG2006	RRNAC3181	HQ1106A	NP4418A	HLAC2217	HBOR04580	HMUK1301	HUTA1983	HVO_1856
cHOG0254	COG0367	KOG0573, KOG0571	arCOG00071	[E] Amino acid transport and metabolism	Asparagine synthase (glutamine-hydrolyzing)	asparagine synthetase	VNG0867	RRNAC1359	HQ1691A	NP2978A	HLAC0611	HBOR22320	HMUK1987	HUTA0732	HVO_1050
cHOG0255	COG0178		arCOG04694	[L] Replication, recombination and repair	Excinuclease ATPase subunit	excision nuclease chain A	VNG2636	RRNAC2116	HQ3072A	NP0504A	HLAC2607	HBOR27990	HMUK0318	HUTA0314	HVO_0393
cHOG0256	COG1093	KOG2916	arCOG04107	[J] Translation, ribosomal structure and biogenesis	Translation initiation factor 2, alpha subunit (eIF-2alpha)	translation initiation factor eIF-2 subunit alpha	VNG0549	RRNAC3512	HQ1255A	NP1618A	HLAC1009	HBOR25180	HMUK2880	HUTA2790	HVO_0699
cHOG0257	COG1183		arCOG00671	[I] Lipid transport and metabolism	Phosphatidylserine synthase	CDP-diacylglycerol-serine O-phosphatidyltransferase	VNG0784	RRNAC0788	HQ2356A	NP3230A	HLAC0607	HBOR20980	HMUK2392	HUTA0720	HVO_1143
cHOG0258	COG1109	KOG2537, KOG1220	arCOG00767	[G] Carbohydrate transport and metabolism	Phosphomannomutase	phosphomannomutase	VNG0905	RRNAC0444	HQ1522A	NP3514A	HLAC1418	HBOR18320	HMUK2740	HUTA1384	HVO_1402
cHOG0259	COG3364		arCOG04417/1	[R] General function prediction only	Zn-ribbon containing protein	hypothetical protein	VNG2406	RRNAC2708	HQ3736A	NP0590A	HLAC2744	HBOR02080	HMUK0812	HUTA1617	HVO_3012
cHOG0260	COG0552	KOG0781	arCOG01227	[U] Intracellular trafficking, secretion, and vesicular transport	Signal recognition particle GTPase	signal recognition particle receptor	VNG2462	RRNAC3118	HQ3419A	NP0182A	HLAC0821	HBOR01030	HMUK1229	HUTA1328	HVO_0120
cHOG0261	COG0538	KOG1526	arCOG01164	[C] Energy production and conversion	Isocitrate dehydrogenases	isocitrate dehydrogenase.NADP	VNG1873	RRNAC3419	HQ3212A	NP2430A	HLAC2330	HBOR09930	HMUK1506	HUTA0281	HVO_2588
cHOG0262	COG0164	KOG2299	arCOG04121	[L] Replication, recombination and repair	Ribonuclease HII	RNAase HII	VNG1984	RRNAC3216	HQ3096A	NP2392A	HLAC1966	HBOR05750	HMUK1323	HUTA0985	HVO_1978
cHOG0263	COG3582, COG0705	KOG3183 ,KOG2980, KOG2632, KOG2890	arCOG01768	#REF!		hypothetical protein	VNG0361	RRNAC0675	HQ1233A	NP1156A	HLAC0599	HBOR24880	HMUK2965	HUTA2451	HVO_0727
cHOG0264	COG1107		arCOG00429	[L] Replication, recombination and repair	Archaea-specific RecJ-like exonuclease, contains DnaJ-type Zn finger domain	Archaea specific RecJ like exonuclease.contains dnaJ type Zn finger	VNG1511	RRNAC0979	HQ1797A	NP2874A	HLAC1616	HBOR14030	HMUK2195	HUTA2931	HVO_2889
cHOG0265	COG1645		arCOG00578	[R] General function prediction only	Uncharacterized Zn-finger containing protein	hypothetical protein	VNG2366	RRNAC2705	HQ3458A	NP0338A	HLAC2246	HBOR02290	HMUK0802	HUTA1099	HVO_3008
cHOG0266	COG0373		arCOG01036	[H] Coenzyme transport and metabolism	Glutamyl-tRNA reductase	glutamyl-tRNA reductase	VNG1774	RRNAC1708	HQ3336A	NP4502A	HLAC2132	HBOR07260	HMUK1612	HUTA2825	HVO_2311
cHOG0267	COG1311	KOG2732	arCOG04455	[L] Replication, recombination and repair	Archaeal DNA polymerase II, small subunit/DNA polymerase delta, subunit B	DNA polymerase type II small chain	VNG2417	RRNAC2714	HQ1003A	NP0482A	HLAC0003	HBOR02130	HMUK0817	HUTA1610	HVO_0003
cHOG0268	COG0249	KOG0221, KOG0217, KOG0218, KOG0219, KOG0220	arCOG02896	[L] Replication, recombination and repair	Mismatch repair ATPase (MutS family)	mismatch repair protein	VNG0163	RRNAC2532	HQ1460A	NP0538A	HLAC0119	HBOR26580	HMUK0366	HUTA0493	HVO_0552
cHOG0269	COG1111, COG1948	KOG0354 ,KOG2379, KOG0442	arCOG00872	#REF!		ATP-dependent RNA helicase homolog eIF-4A	VNG2356	RRNAC2704	HQ1020A	NP0336A	HLAC2546	HBOR02260	HMUK0800	HUTA1486	HVO_3010
cHOG0270	COG1711		arCOG00551	[S] Function unknown	Uncharacterized protein conserved in archaea	archaeal GINS homolog.involved in DNA replication	VNG1471	RRNAC0293	HQ2718A	NP3992A	HLAC1797	HBOR11520	HMUK2483	HUTA2752	HVO_2698
cHOG0271	COG0052	KOG0832, KOG0830	arCOG04245	[J] Translation, ribosomal structure and biogenesis	Ribosomal protein S2	30S ribosomal protein S2P	VNG1143	RRNAC0070	HQ2934A	NP2848A	HLAC1826	HBOR12460	HMUK2599	HUTA2514	HVO_2773
cHOG0272	COG1933		arCOG03147/3	[L] Replication, recombination and repair	Archaeal DNA polymerase II, large subunit	DNA polymerase type II large chain	VNG2338	RRNAC2691	HQ3461A	NP0476A	HLAC0150	HBOR01600	HMUK0763	HUTA1619	HVO_0065
cHOG0273	COG2021		arCOG00627	[E] Amino acid transport and metabolism	Homoserine acetyltransferase	homoserine O-acetyltransferase	VNG2420	RRNAC3064	HQ3700A	NP0282A	HLAC2550	HBOR02450	HMUK1097	HUTA2620	HVO_2998
cHOG0274	COG1471	KOG0378	arCOG04093	[J] Translation, ribosomal structure and biogenesis	Ribosomal protein S4E	30S ribosomal protein S4E	VNG1703	RRNAC1600	HQ2830A	NP4878A	HLAC2437	HBOR10350	HMUK1840	HUTA2304	HVO_2552
cHOG0275	COG4801		arCOG02471	[R] General function prediction only		hypothetical protein	VNG0507	RRNAC0234	HQ2627A	NP1670A	HLAC1784	HBOR16110	HMUK2812	HUTA1484	HVO_1610
nucHOG0276g			arCOG02976			hypothetical protein	VNG2524	RRNAC2224	HQ1062A	NP1708A	HLAC1909	HBOR03880	HMUK0220	HUTA0969	HVO_1819
cHOG0277	COG0468, COG1717	KOG1564, KOG1433, KOG1434 ,KOG0878	arCOG00781	#REF!		50S ribosomal protein L32E	VNG1711	RRNAC1595	HQ2825A	NP4888A	HLAC2432	HBOR10400	HMUK1845	HUTA2309	HVO_2547
cHOG0278	COG0470	KOG2035, KOG0989, KOG0990, KOG0991, KOG1968, KOG1969, KOG1970	arCOG00470	[L] Replication, recombination and repair	ATPase involved in DNA replication	replication factor C large subunit	VNG1622	RRNAC1744	HQ2729A	NP1782A	HLAC1810	HBOR08670	HMUK1757	HUTA3011	HVO_2427
														HUTA2780
cHOG0279	COG3389		arCOG04463	[S] Function unknown	Uncharacterized protein conserved in archaea	hypothetical protein	VNG1365	RRNAC0039	HQ1505A	NP3808A	HLAC0688	HBOR22950	HMUK2788	HUTA2507	HVO_1107
tucHOG0280			arCOG04707			hypothetical protein	VNG0125	RRNAC2308	HQ1137A	NP0412A	HLAC0081	HBOR27260	HMUK0579	HUTA1830	HVO_0508
cHOG0281	COG1169		arCOG02015	[HQ] Coenzyme transport and metabolism & secondary metabolites biosynthesis, transport and catabolism	Isochorismate synthase	isochorismate synthase	VNG1083	RRNAC0837	HQ1872A	NP2724A	HLAC1487	HBOR17630	HMUK0041	HUTA0814	HVO_1470
cHOG0282	COG1325		arCOG01042	[J] Translation, ribosomal structure and biogenesis	Predicted exosome subunit	hypothetical protein	VNG1287	RRNAC1178	HQ1808A	NP3528A	HLAC0947	HBOR19800	HMUK2396	HUTA0525	HVO_1249
cHOG0283	COG1931		arCOG01043	[S] Function unknown	Uncharacterized protein conserved in archaea	hypothetical protein	VNG2454	RRNAC3144	HQ3046A	NP0868A	HLAC1856	HBOR00960	HMUK1264	HUTA2090	HVO_0127
cHOG0284	COG0582		arCOG01241	[L] Replication, recombination and repair	Integrase	integrase/recombinase	VNG0838	RRNAC0375	HQ2614A	NP3640A	HLAC1216	HBOR16030	HMUK2505	HUTA0154	HVO_1620
cHOG0285	COG1340		arCOG01159	[S] Function unknown	Uncharacterized archaeal coiled-coil protein	coiled coil protein	VNG0394	RRNAC1820	HQ1530A	NP4058A	HLAC0452	HBOR23410	HMUK3079	HUTA2705	HVO_0880
cHOG0286	COG0322		arCOG04753	[L] Replication, recombination and repair	Nuclease subunit of the excinuclease complex	excision nuclease chain C	VNG2381	RRNAC3041	HQ3694A	NP1086A	HLAC2725	HBOR02350	HMUK1072	HUTA2640	HVO_3006
cHOG0287	COG1836		arCOG02245/2	[S] Function unknown	Predicted membrane protein	hypothetical protein	VNG1782	RRNAC1718	HQ3330A	NP4542A	HLAC2185	HBOR07330	HMUK1546	HUTA0192	HVO_2319
HOG0288j	COG1824		arCOG00624	[P] Inorganic ion transport and metabolism	Permease, similar to cation transporters	hypothetical protein	VNG2458	RRNAC3134	HQ3417A	NP0224A	HLAC2739	HBOR00990	HMUK1257	HUTA2085	HVO_0124
cHOG0289	COG0060	KOG0434, KOG0433	arCOG00807	[J] Translation, ribosomal structure and biogenesis	Isoleucyl-tRNA synthetase	isoleucyl-tRNA synthetase	VNG2190	RRNAC2634	HQ2671A	NP0610A	HLAC0887	HBOR16810	HMUK1055	HUTA1825	HVO_1547
cHOG0290	COG0750		arCOG02834/3	[M] Cell wall/membrane/envelope biogenesis	Predicted membrane-associated Zn-dependent proteases 1	hypothetical protein	VNG2019	RRNAC3170	HQ1095A	NP2268A	HLAC1683	HBOR04720	HMUK1292	HUTA1973	HVO_1870
cHOG0291	COG1650		arCOG01616	[S] Function unknown	Uncharacterized protein conserved in archaea	hypothetical protein	VNG0378	RRNAC0704	HQ1244A	NP0808A	HLAC0902	HBOR25010	HMUK2934	HUTA2476	HVO_0716
cHOG0292	COG0303		arCOG00216	[H] Coenzyme transport and metabolism	Molybdopterin biosynthesis enzyme	molybdenum cofactor biosynthesis protein	VNG0090	RRNAC1298	HQ3345A	NP1440A	HLAC2122	HBOR07190	HMUK2501	HUTA0037	HVO_2304
cHOG0293	COG1155	KOG1352		[C] Energy production and conversion	Archaeal/vacuolar-type H+-ATPase subunit A	H+-transporting ATP synthase subunit A	VNG2139	RRNAC3159	HQ3244A	NP1030A	HLAC0281	HBOR28560	HMUK1281	HUTA1437	HVO_0316
cHOG0294	COG1467	KOG2851	arCOG04110	[L] Replication, recombination and repair	Eukaryotic-type DNA primase, catalytic (small) subunit	DNA primase.Eukaryotic type	VNG1470	RRNAC0292	HQ2719A	NP3990A	HLAC1798	HBOR11510	HMUK2482	HUTA2753	HVO_2697
cHOG0295	COG0384	KOG3033	arCOG02256	[R] General function prediction only	Predicted epimerase, PhzC/PhzF homolog	hypothetical protein	VNG0332	RRNAC1794	HQ1259A	NP1202A	HLAC0905	HBOR25220	HMUK2998	HUTA2742	HVO_0696
cHOG0296	COG0003	KOG2825	arCOG02849	[P] Inorganic ion transport and metabolism	Oxyanion-translocating ATPase	arsenical pump-driving ATPase	VNG0365	RRNAC0678	HQ1236A	NP1164A	HLAC0661	HBOR24910	HMUK2970	HUTA2461	HVO_0724
												HBOR38790b
cHOG0297	COG0458	KOG0370	arCOG01594	[EF] Amino acid & nucleotide transport and metabolism	Carbamoylphosphate synthase large subunit (split gene in MJ)	carbamoyl-phosphate synthase large subunit	VNG1814	RRNAC3360	HQ3311A	NP4506A	HLAC1720	HBOR07880	HMUK1632	HUTA0069	HVO_2361
cHOG0298	COG0417	KOG1798, KOG0968, KOG0969, KOG0970	arCOG00328	[L] Replication, recombination and repair	DNA polymerase elongation subunit (family B)	DNA polymerase B1	VNG0521	RRNAC1831	HQ1705A	NP1508A	HLAC0177	HBOR23610	HMUK2894	HUTA0375	HVO_0858
nucHOG0299g			arCOG04725			hypothetical protein	VNG2315	RRNAC2604	HQ3663A	NP1392A	HLAC0497	HBOR00710	HMUK0934	HUTA1545	HVO_0219
cHOG0300	COG1204	KOG0952, KOG0951	arCOG00553	[R] General function prediction only	Superfamily II helicase	DNA repair protein	VNG2368	RRNAC2876	HQ1008A	NP0492A	HLAC2702	HBOR02230	HMUK0689	HUTA2129	HVO_0014
cHOG0301	COG0695	KOG1752	arCOG02609	[O] Posttranslational modification, protein turnover, chaperones	Glutaredoxin and related proteins	hypothetical protein	VNG2310	RRNAC2599	HQ3706A	NP1416A	HLAC0406	HBOR29390	HMUK0886	HUTA2107	HVO_0251
cHOG0302	COG1390	KOG1664	arCOG00869	[C] Energy production and conversion	Archaeal/vacuolar-type H+-ATPase subunit E	H+-transporting ATP synthase subunit E	VNG2142	RRNAC3156	HQ3247A	NP1024A	HLAC0278	HBOR28590	HMUK1278	HUTA1434	HVO_0313
cHOG0303	COG1746		arCOG04249	[J] Translation, ribosomal structure and biogenesis	tRNA nucleotidyltransferase (CCA-adding enzyme)	tRNA nucleotidyltransferase	VNG0137	RRNAC2298	HQ1438A	NP0320A	HLAC0336	HBOR26800	HMUK0562	HUTA2250	HVO_0521
cHOG0304	COG0115	KOG0975	arCOG02297	[EH] Amino acid & coenzyme transport and metabolism	Branched-chain amino acid aminotransferase/4-amino-4-deoxychorismate lyase	branched-chain amino acid aminotransferase	VNG0387	RRNAC0711	HQ1247A	NP0798A	HLAC0461	HBOR25080	HMUK2928	HUTA2483	HVO_0708
HOG0305g,h			arCOG01449			hypothetical protein	VNG1788	RRNAC1728	HQ3325A	NP4532A	HLAC2017	HBOR07420	HMUK1538	HUTA0202	HVO_2333
cHOG0306	COG0172	KOG2509		[J] Translation, ribosomal structure and biogenesis	Seryl-tRNA synthetase	serine-tRNA synthetase	VNG2072	RRNAC2808	HQ3138A	NP1692A	HLAC2073	HBOR05200	HMUK0744	HUTA1764	HVO_1921
tucHOG0307			arCOG04719			hypothetical protein	VNG2207	RRNAC2523	HQ1023A	NP5156A	HLAC2181	HBOR02540	HMUK0853	HUTA1782	HVO_A0498b
cHOG0308	COG0557	KOG2102	arCOG04686	[K] Transcription	Exoribonuclease R	ribonuclease II family protein	VNG2647	RRNAC2072	HQ3180A	NP0874A	HLAC0359	HBOR28040	HMUK0272	HUTA0142	HVO_0388
cHOG0309	COG2511		arCOG01719	[J] Translation, ribosomal structure and biogenesis	Archaeal Glu-tRNAGln amidotransferase subunit E (contains GAD domain)	Glu-tRNA amidotransferase	VNG1352	RRNAC0023	HQ2468A	NP3774A	HLAC1472	HBOR14270	HMUK2776	HUTA2658	HVO_2902
cHOG0310	COG1497		arCOG04399	[K] Transcription	Predicted transcriptional regulator	predicted transcriptional regulator	VNG1548	RRNAC3501	HQ1568A	NP1628A	HLAC0023	HBOR24020	HMUK2060	HUTA2797	HVO_0815
cHOG0311	COG0532	KOG1145, KOG1144	arCOG01560	[J] Translation, ribosomal structure and biogenesis	Translation initiation factor 2 (IF-2; GTPase)	bacterial-like IF2	VNG1997	RRNAC3203	HQ3074A	NP4982A	HLAC2060	HBOR05590	HMUK1312	HUTA2679	HVO_1963
cHOG0312	COG0457	KOG4162, KOG0495, KOG0551, KOG0553, KOG1124, KOG1126, KOG1155, KOG1156, KOG1173, KOG1258, KOG2002, KOG2076	arCOG03032	[R] General function prediction only	FOG: TPR repeat	hypothetical protein	VNG2468	RRNAC3108	HQ3425A	NP0994A	HLAC2688	HBOR01120	HMUK1240	HUTA1003	HVO_0112
nucHOG0313g			arCOG01643			hypothetical protein	VNG2157	RRNAC2740	HQ3259A	NP1298A	HLAC2542	HBOR28750	HMUK1021	HUTA1622	HVO_0298
cHOG0314	COG1599	KOG0851	arCOG01510	[L] Replication, recombination and repair	Single-stranded DNA-binding replication protein A (RPA), large (70 kD) subunit and related ssDNA-binding proteins	replication factor A related protein - rpa41	VNG1255	RRNAC1133	HQ2405A	NP3960A	HLAC0623	HBOR18970	HMUK2418	HUTA0544	HVO_1338
cHOG0315	COG0249	KOG0221, KOG0217, KOG0218, KOG0219, KOG0220	arCOG02897	[L] Replication, recombination and repair	Mismatch repair ATPase (MutS family)	mismatch repair protein	VNG0172	RRNAC2937	HQ3158A	NP0232A	HLAC2227	HBOR05370	HMUK0358	HUTA0458	HVO_1940
cHOG0316	COG0135	KOG4202	arCOG01983	[E] Amino acid transport and metabolism	Phosphoribosylanthranilate isomerase	phosphoribosylanthranilate isomerase	VNG1648	RRNAC1519	HQ3168A	NP3340A	HLAC1940	HBOR10780	HMUK1770	HUTA1282	HVO_2455
tucHOG0317			arCOG04726			hypothetical protein	VNG2204	RRNAC2629	HQ3649A	NP5160A	HLAC1670	HBOR29560	HMUK0912	HUTA1543	HVO_0234
cHOG0318	COG0541	KOG0780	arCOG01228	[U] Intracellular trafficking, secretion, and vesicular transport	Signal recognition particle GTPase	signal recognition particle	VNG2459	RRNAC3124	HQ3418A	NP0096A	HLAC0496	HBOR01000	HMUK1226	HUTA1261	HVO_0123
cHOG0319	COG0077	KOG2797	arCOG00255	[E] Amino acid transport and metabolism	Prephenate dehydratase	prephenate dehydratase	VNG2222	RRNAC2950	HQ1385A	NP0106A	HLAC0264	HBOR27460	HMUK0983	HUTA1264	HVO_0449
cHOG0320	COG0459	KOG0364, KOG0356, KOG0357, KOG0358, KOG0359, KOG0360, KOG0361, KOG0362, KOG0363	arCOG01258	[O] Posttranslational modification, protein turnover, chaperones	Chaperonin GroEL (HSP60 family)	thermosome subunit beta	VNG2096	RRNAC2939	HQ1387A	NP0570A	HLAC0416	HBOR27400	HMUK0971	HUTA2121	HVO_0455
cHOG0321	COG0560	KOG1615	arCOG01158	[E] Amino acid transport and metabolism	Phosphoserine phosphatase	phosphoserine phosphatase	VNG2423	RRNAC2717	HQ1044A	NP0274A	HLAC2730	HBOR02910	HMUK0821	HUTA0222	HVO_2965
cHOG0322	COG1920		arCOG04472	[S] Function unknown	Uncharacterized conserved protein	hypothetical protein	VNG1935	RRNAC3282	HQ3149A	NP2400A	HLAC1893	HBOR06400	HMUK1414	HUTA1302	HVO_2202
cHOG0323	COG1676	KOG4685, KOG4133	arCOG01701	[J] Translation, ribosomal structure and biogenesis	tRNA splicing endonuclease	tRNA intron endonuclease	VNG2210	RRNAC2964	HQ1047A	NP0444A	HLAC2070	HBOR03050	HMUK0666	HUTA1669	HVO_2952
cHOG0324	COG0083	KOG1537	arCOG01027	[E] Amino acid transport and metabolism	Homoserine kinase	homoserine kinase	VNG1797	RRNAC3348	HQ3322A	NP4524A	HLAC2302	HBOR07480	HMUK1644	HUTA0058	HVO_2338
cHOG0325	COG1777		arCOG01684	[K] Transcription	Predicted transcriptional regulators	transcriptional regulator	VNG1843	RRNAC3447	HQ2779A	NP2490A	HLAC1852	HBOR09010	HMUK1374	HUTA3005	HVO_2514
cHOG0326	COG0007		arCOG00644	[H] Coenzyme transport and metabolism	Uroporphyrinogen-III methylase	S-adenosyl-L-methionine:uroporphyrinogen III methyltransferase	VNG2331	RRNAC3087	HQ3451A	NP1328A	HLAC2253	HBOR01440	HMUK1104	HUTA1761	HVO_0077
cHOG0327	COG1829		arCOG04263	[R] General function prediction only	Predicted archaeal kinase (sugar kinase superfamily)	hypothetical protein	VNG0251	RRNAC1672	HQ1271A	NP0844A	HLAC0495	HBOR25420	HMUK3219	HUTA2722	HVO_0675
cHOG0328	COG1498	KOG2574, KOG2572, KOG2573	arCOG01923/2	[J] Translation, ribosomal structure and biogenesis	Protein implicated in ribosomal biogenesis, Nop56p homolog	archaeal nucleolar protein homolog	VNG1174	RRNAC0864	HQ2568A	NP2064A	HLAC1041	HBOR15430	HMUK2237	HUTA0407	HVO_1670
cHOG0329	COG0620	KOG2263	arCOG01877	[E] Amino acid transport and metabolism		hypothetical protein	VNG1162	RRNAC0255	HQ2880A	NP3672A	HLAC2107	HBOR12110	HMUK2668	HUTA0079	HVO_2743
cHOG0330	COG0452	KOG2728, KOG0672	arCOG01704	[H] Coenzyme transport and metabolism	Phosphopantothenoylcysteine synthetase/decarboxylase	deoxyribose-phosphate aldolase	VNG0572	RRNAC3539	HQ1683A	NP1374A	HLAC0837	HBOR22470	HMUK2856	HUTA0567	HVO_1062
cHOG0331	COG0031	KOG1481	arCOG01430	[E] Amino acid transport and metabolism	Cysteine synthase	cysteine synthase	VNG1301	RRNAC1236	HQ2556A	NP3116A	HLAC1358	HBOR15620	HMUK2310	HUTA0509	HVO_1654
cHOG0332	COG1014, COG0674		arCOG01606	#REF!		pyruvate ferredoxin oxidoreductase.subunit alpha	VNG0474	RRNAC0718	HQ1536A	NP1232A	HLAC0928	HBOR23330	HMUK3087	HUTA0897	HVO_0888
											HLAC2183
cHOG0333	COG1685		arCOG01025	[EH] Amino acid & coenzyme transport and metabolism	Archaeal shikimate kinase	hypothetical protein	VNG1245	RRNAC0753	HQ2762A	NP3982A	HLAC1876	HBOR19080	HMUK2348	HUTA3025	HVO_1323
cHOG0334	COG0149	KOG1643	arCOG01087	[G] Carbohydrate transport and metabolism	Triosephosphate isomerase	triosephosphate isomerase	VNG1027	RRNAC0537	HQ3360A	NP2182A	HLAC0683	HBOR19250	HMUK2370	HUTA0358	HVO_1300
cHOG0335	COG0118			[E] Amino acid transport and metabolism	Glutamine amidotransferase	imidazoleglycerol-phosphate synthase	VNG2087	RRNAC2794	HQ1384A	NP0082A	HLAC0375	HBOR27470	HMUK0716	HUTA1775	HVO_0448
cHOG0336	COG0327	KOG4131	arCOG04454	[S] Function unknown	Uncharacterized conserved protein	hypothetical protein	VNG1766	RRNAC1923	HQ2853A	NP4756A	HLAC2161	HBOR07120	HMUK1695	HUTA2576	HVO_2298
cHOG0337	COG0026		arCOG01597	[F] Nucleotide transport and metabolism	Phosphoribosylaminoimidazole carboxylase (NCAIR synthetase)	phosphoribosylaminoimidazole carboxylase ATP binding subunit	VNG0632	RRNAC1431	HQ1635A	NP2286A	HLAC0700	HBOR21490	HMUK1914	HUTA0708	HVO_0976
cHOG0338	COG0202	KOG1522, KOG1521	arCOG04241	[K] Transcription	DNA-directed RNA polymerase, alpha subunit/40 kD subunit	DNA-directed RNA polymerase subunit D	VNG1136	RRNAC0062	HQ2941A	NP2834A	HLAC1819	HBOR12540	HMUK2592	HUTA2521	HVO_2781
cHOG0339	COG0214	KOG1606	arCOG04075	[H] Coenzyme transport and metabolism	Pyridoxine biosynthesis enzyme	putative stress-induced protein	VNG1793	RRNAC1732	HQ3323A	NP4528A	HLAC2223	HBOR07460	HMUK1649	HUTA0056	HVO_2336
cHOG0340	COG1094	KOG3273, KOG2874	arCOG04150	[R] General function prediction only	Predicted RNA-binding protein (contains KH domains)	hypothetical protein	VNG2227	RRNAC2479	HQ3051A	NP1006A	HLAC2661	HBOR00890	HMUK0700	HUTA1272	HVO_0134
tucHOG0341			arCOG04608			hypothetical protein	VNG1246	RRNAC0805	HQ2760A	NP4180A	HLAC1880	HBOR19060	HMUK2347	HUTA3026	HVO_1324
cHOG0342	COG0188		arCOG04367	[L] Replication, recombination and repair	Type IIA topoisomerase (DNA gyrase/topo II, topoisomerase IV), A subunit	DNA gyrase subunit A	VNG0889	RRNAC0455	HQ2651A	NP3500A	HLAC0994	HBOR16520	HMUK2730	HUTA0133	HVO_1573
cHOG0343	COG3842		arCOG00177	[E] Amino acid transport and metabolism	ABC-type spermidine/putrescine transport systems, ATPase components	spermidine/putrescine ABC transporter ATP-binding	VNG0921	RRNAC0908	HQ2543A	NP3648A	HLAC0472	HBOR15040	HMUK2275	HUTA1874	HVO_1707
cHOG0344	COG0459	KOG0364, KOG0356, KOG0357, KOG0358, KOG0359, KOG0360, KOG0361, KOG0362, KOG0363	arCOG01257	[O] Posttranslational modification, protein turnover, chaperones	Chaperonin GroEL (HSP60 family)	thermosome subunit alpha	VNG2226	RRNAC2891	HQ3049A	NP1008A	HLAC2662	HBOR00920	HMUK0699	HUTA1270	HVO_0133
cHOG0345	COG0585	KOG2339	arCOG04252	[S] Function unknown	Uncharacterized conserved protein	hypothetical protein	VNG0243	RRNAC1758	HQ1281A	NP5228A	HLAC0572	HBOR25520	HMUK0017	HUTA2665	HVO_0658
cHOG0346	COG1503	KOG0688	arCOG01743/1	[J] Translation, ribosomal structure and biogenesis		hypothetical protein	VNG1842	RRNAC3452	HQ3027A	NP2484A	HLAC1602	HBOR09350	HMUK1377	HUTA3008	HVO_2640
cHOG0347	COG1594	KOG2907, KOG1105, KOG2691, KOG2906	arCOG00579/1	[K] Transcription	DNA-directed RNA polymerase, subunit M/Transcription elongation factor TFIIS	Transcription elongation factor TFIIS	VNG1743	RRNAC0313	HQ3190A	NP4938A	HLAC1998	HBOR09430	HMUK1356	HUTA2365	HVO_2632
cHOG0348	COG0492	KOG0404	arCOG01296	[O] Posttranslational modification, protein turnover, chaperones	Thioredoxin reductase	thioredoxin reductase	VNG1259	RRNAC1129	HQ1652A	NP2680A	HLAC0323	HBOR21210	HMUK2414	HUTA2076	HVO_1123
cHOG0349	COG0526	KOG3414, KOG0190, KOG0191, KOG0907, KOG0910, KOG1672	arCOG00314	[CO] Energy production and conversion & posttranslational modification, protein turnover, chaperones	Thiol-disulfide isomerase and thioredoxins	hypothetical protein	VNG0711	RRNAC1254	HQ1809A	NP4154A	HLAC1351	HBOR19790	HMUK2152	HUTA2855	HVO_1250
tucHOG0350			arCOG04625			hypothetical protein	VNG1417	RRNAC0994	HQ2408A	NP2996A	HLAC1527	HBOR13780	HMUK2212	HUTA2942	HVO_2867
cHOG0351	COG1855		arCOG04116	[R] General function prediction only	ATPase (PilT family)	twitching mobility related protein	VNG2615	RRNAC2098	HQ1369A	NP0198A	HLAC0722	HBOR27720	HMUK0301	HUTA0503	HVO_0421
cHOG0352	COG1243	KOG2535	arCOG01361	[BK] Chromatin structure and dynamics & transcription	Histone acetyltransferase	Elp3-like histone acetyltransferase	VNG1510	RRNAC0974	HQ1798A	NP2872A	HLAC1480	HBOR14000	HMUK2192	HUTA2930	HVO_2888
cHOG0353	COG1547		arCOG04628	[S] Function unknown	Uncharacterized conserved protein	hypothetical protein	VNG1402	RRNAC1037	HQ3006A	NP2662A	HLAC2598	HBOR13640	HMUK2225	HUTA2840	HVO_2853
cHOG0354	COG0142	KOG0776, KOG0711	arCOG01726	[H] Coenzyme transport and metabolism	Geranylgeranyl pyrophosphate synthase	putative isopentenyl pyrophosphate isomerase	VNG2153	RRNAC3146	HQ3255A	NP0604A	HLAC0241	HBOR28690	HMUK1268	HUTA1426	HVO_0303
cHOG0355	COG0547	KOG1438	arCOG02012	[E] Amino acid transport and metabolism	Anthranilate phosphoribosyltransferase	phosphoribosyl transferase	VNG1649	RRNAC1520	HQ3169A	NP3338A	HLAC1939	HBOR10790	HMUK1771	HUTA1281	HVO_2456
nucHOG0356f			arCOG00428			hypothetical protein	VNG0789	RRNAC1427	HQ2360A	NP3206A	HLAC0616	HBOR20940	HMUK2133	HUTA0724	HVO_1147
cHOG0357	COG1571		arCOG01115	[R] General function prediction only	Predicted DNA-binding protein containing a Zn-ribbon domain	also an OB fold	VNG2110	RRNAC2518	HQ3056A	NP1318A	HLAC0272	HBOR28320	HMUK0845	HUTA1790	HVO_0339
cHOG0358	COG0110	KOG4750	arCOG01850	[R] General function prediction only	Acetyltransferase (isoleucine patch superfamily)	acetyltransferase homolog	VNG1385	RRNAC1106	HQ2561A	NP4198A	HLAC1294	HBOR15550	HMUK2317	HUTA0299	HVO_1658
tucHOG0359			arCOG03052			hypothetical protein	VNG2148	RRNAC3150	HQ3253A	NP5030A	HLAC0389	HBOR28650	HMUK1272	HUTA1428	HVO_0307
cHOG0360	COG1201		arCOG00557	[R] General function prediction only	Lhr-like helicases	ATP-dependent helicase	VNG1251	RRNAC1139	HQ2752A	NP4002A	HLAC0265	HBOR19010	HMUK2425	HUTA0549	HVO_1333
cHOG0361	COG2220	KOG3798	arCOG00497	[R] General function prediction only	Predicted Zn-dependent hydrolases of the beta-lactamase fold	hypothetical protein	VNG1038	RRNAC0300	HQ3368A	NP2132A	HLAC1346	HBOR19360	HMUK2759	HUTA2750	HVO_1290
cHOG0362	COG0595		arCOG00546	[R] General function prediction only	Predicted hydrolase of the metallo-beta-lactamase superfamily	predicted hydrolase	VNG1149	RRNAC0080	HQ2890A	NP3698A	HLAC2047	HBOR11920	HMUK2607	HUTA2048	HVO_2724
cHOG0363	COG1830		arCOG04044	[G] Carbohydrate transport and metabolism	DhnA-type fructose-1,6-bisphosphate aldolase and related enzymes	putative aldolase	VNG0309	RRNAC1881	HQ1156A	NP3160A	HLAC1274	HBOR24270	HMUK3036	HUTA1178	HVO_0790
cHOG0364	COG1226, COG0618	KOG1418	arCOG01566	#REF!		hypothetical protein	VNG0650	RRNAC1272	HQ1649A	NP2316A	HLAC0324	HBOR21350	HMUK2163	HUTA2844	HVO_0990
cHOG0365	COG1236	KOG1361, KOG1135, KOG1136, KOG1137	arCOG00541	[J] Translation, ribosomal structure and biogenesis	Predicted exonuclease of the beta-lactamase fold involved in RNA processing	mRNA 3'-end processing factor homolog	VNG2512	RRNAC2133	HQ1121A	NP0670A	HLAC1796	HBOR04230	HMUK0378	HUTA1893	HVO_1797
nucHOG0366g			arCOG01305			recB like nuclease	VNG2211	RRNAC2963	HQ1045A	NP0446A	HLAC2506	HBOR03040	HMUK0667	HUTA1668	HVO_2953
cHOG0367	COG0293, COG3269	KOG4589, KOG1098, KOG1099	arCOG00079	#REF!		cell division protein	VNG2263	RRNAC2854	HQ3685A	NP1238A	HLAC0434	HBOR00350	HMUK1019	HUTA1792	HVO_0180
cHOG0368	COG1234	KOG2121	arCOG00501	[R] General function prediction only	Metal-dependent hydrolases of the beta-lactamase superfamily III	hypothetical protein	VNG2239	RRNAC2500	HQ3403A	NP2254A	HLAC0076	HBOR29660	HMUK1067	HUTA2187	HVO_0144
cHOG0369	COG0130	KOG2529		[J] Translation, ribosomal structure and biogenesis	Pseudouridine synthase	tRNA-pseudouridine synthase	VNG1729	RRNAC3342	HQ2764A	NP4916A	HLAC1812	HBOR09230	HMUK1733	HUTA2322	HVO_2493
cHOG0370	COG2897	KOG1529	arCOG02019	[P] Inorganic ion transport and metabolism	Rhodanese-related sulfurtransferase	probable thiosulfate sulfurtransferase (cysA)	VNG2393	RRNAC2129	HQ3729A	NP3186A	HLAC1687	HBOR01970	HMUK1146	HUTA2095	HVO_0025
cHOG0371	COG1047		arCOG00980	[O] Posttranslational modification, protein turnover, chaperones	FKBP-type peptidyl-prolyl cis-trans isomerases 2	peptidyl-prolyl cis-trans isomerase	VNG1294	RRNAC1230	HQ2586A	NP3090A	HLAC0806	HBOR15820	HMUK2304	HUTA0515	HVO_1637
cHOG0372	COG0106	KOG3055	arCOG00618	[E] Amino acid transport and metabolism	Phosphoribosylformimino-5-aminoimidazole carboxamide ribonucleotide (ProFAR) isomerase	phosphoribosylformimino-5-aminoimidazole carboxamide ribotide isomerase	VNG2294	RRNAC2529	HQ1025A	NP1268A	HLAC2699	HBOR02580	HMUK0859	HUTA2122	HVO_2988
cHOG0373	COG0527	KOG0456	arCOG00861	[E] Amino acid transport and metabolism	Aspartokinases	aspartokinase II alpha subunit	VNG2374	RRNAC2663	HQ1005A	NP0550A	HLAC2743	HBOR02150	HMUK0758	HUTA1243	HVO_0008
cHOG0374	COG0512	KOG0026	arCOG00086	[EH] Amino acid & coenzyme transport and metabolism	Anthranilate/para-aminobenzoate synthases component II	anthranilate synthase beta chain	VNG1646	RRNAC1517	HQ3166A	NP3344A	HLAC1942	HBOR10760	HMUK1768	HUTA1284	HVO_2453
cHOG0375	COG2102	KOG2316	arCOG00035	[R] General function prediction only	Predicted ATPases of PP-loop superfamily	conserved motif SGGKD at the N terminus	VNG0391	RRNAC0632	HQ1669A	NP0382A	HLAC0801	HBOR22660	HMUK2825	HUTA2709	HVO_1077
cHOG0376	COG1204	KOG0952, KOG0951	arCOG00553	[R] General function prediction only	Superfamily II helicase	pre-mRNA splicing helicase	VNG2213	RRNAC2961	HQ1046A	NP0564A	HLAC2508	HBOR03020	HMUK0671	HUTA1659	HVO_2955
cHOG0377	COG0463	KOG2978, KOG2977	arCOG01388	[M] Cell wall/membrane/envelope biogenesis	Glycosyltransferases involved in cell wall biogenesis	hypothetical protein	VNG0296	RRNAC1813	HQ1167A	NP1180A	HLAC0548	HBOR24380	HMUK3205	HUTA2904	HVO_0774
cHOG0378	COG1798	KOG3123	arCOG04161	[J] Translation, ribosomal structure and biogenesis	Diphthamide biosynthesis methyltransferase	long hypothetical diphthine synthase	VNG1118	RRNAC1406	HQ1603A	NP1884A	HLAC0892	HBOR23080	HMUK1953	HUTA0243	HVO_0916
cHOG0379	COG0099	KOG3311	arCOG01722	[J] Translation, ribosomal structure and biogenesis	Ribosomal protein S13	30S ribosomal protein S13P	VNG1132	RRNAC0058	HQ2944A	NP2828A	HLAC1816	HBOR12570	HMUK2589	HUTA2524	HVO_2784
cHOG0380	COG1258	KOG2364	arCOG01015	[J] Translation, ribosomal structure and biogenesis	Predicted pseudouridylate synthase	hypothetical protein	VNG1982	RRNAC3217	HQ3095A	NP2390A	HLAC1937	HBOR05770	HMUK1624	HUTA0986	HVO_1979
cHOG0381	COG1008		arCOG01538	[C] Energy production and conversion	NADH:ubiquinone oxidoreductase subunit 4 (chain M)	F420H2:quinone oxidoreductase chain M	VNG0647	RRNAC1456	HQ1647A	NP2312A	HLAC0713	HBOR21380	HMUK1926	HUTA0693	HVO_0987
cHOG0382	COG3253, COG2329		arCOG03031	#REF!		hypothetical protein	VNG2021	RRNAC3100	HQ1094A	NP2262A	HLAC2193	HBOR04740	HMUK1250	HUTA1222	HVO_1871
cHOG0383	COG1849		arCOG01224	[S] Function unknown	Uncharacterized protein conserved in archaea	hypothetical protein	VNG1260	RRNAC1128	HQ1653A	NP4324A	HLAC0959	HBOR21190	HMUK2413	HUTA0553	HVO_1124
cHOG0384	COG0189		arCOG01589	[HJ] Coenzyme transport and metabolism & translation, ribosomal structure and biogenesis	Glutathione synthase/Ribosomal protein S6 modification enzyme (glutaminyl transferase)	ribosomal protein S6 modification protein	VNG0098	RRNAC2360	HQ1392A	NP0008A	HLAC2369	HBOR27040	HMUK0657	HUTA2545	HVO_0483
cHOG0385	COG0045	KOG2799, KOG1254	arCOG01337	[C] Energy production and conversion	Succinyl-CoA synthetase, beta subunit	succinyl-CoA synthetase beta chain	VNG1541	RRNAC0472	HQ2858A	NP4356A	HLAC2207	HBOR10980	HMUK2714	HUTA0438	HVO_2465
cHOG0386	COG1985		arCOG01484	[H] Coenzyme transport and metabolism	Pyrimidine reductase, riboflavin biosynthesis	riboflavin-specific deaminase	VNG1256	RRNAC1131	HQ2510A	NP2672A	HLAC0451	HBOR18920	HMUK2416	HUTA0543	HVO_1341
cHOG0387	COG0499	KOG1370	arCOG04137	[H] Coenzyme transport and metabolism	S-adenosylhomocysteine hydrolase	adenosylhomocysteinase	VNG2251	RRNAC2840	HQ3414A	NP0968A	HLAC0059	HBOR00130	HMUK0756	HUTA1513	HVO_0167
cHOG0388	COG0050	KOG0460	arCOG01563	[J] Translation, ribosomal structure and biogenesis	GTPases - translation elongation factors	translation initiation factor eIF-2 subunit gamma	VNG2056	RRNAC2827	HQ1335A	NP5084A	HLAC2398	HBOR05060	HMUK0730	HUTA2209	HVO_1901
cHOG0389	COG0613		arCOG00302	[R] General function prediction only	Predicted metal-dependent phosphoesterases (PHP family)	hypothetical protein	VNG2493	RRNAC2920	HQ3441A	NP0722A	HLAC0013	HBOR01310	HMUK1115	HUTA1933	HVO_0091
cHOG0390	COG0134	KOG4201	arCOG01088	[E] Amino acid transport and metabolism	Indole-3-glycerol phosphate synthase	indole-3-glycerol-phosphate synthase	VNG0305	RRNAC1886	HQ1159A	NP3166A	HLAC1271	HBOR24300	HMUK3039	HUTA1169	HVO_0787
cHOG0391	COG4044		arCOG04612	[S] Function unknown		hypothetical protein	VNG0758	RRNAC0862	HQ2490A	NP4104A	HLAC1709	HBOR20660	HMUK2331	HUTA0286	HVO_1175
cHOG0392	COG1226, COG0618	KOG1418	arCOG01566	#REF!		hypothetical protein	VNG0983	RRNAC0744	HQ2581A	NP3708A	HLAC1773	HBOR15210	HMUK2387	HUTA0397	HVO_1690
cHOG0393	COG0294		arCOG01978	[H] Coenzyme transport and metabolism	Dihydropteroate synthase and related enzymes	dolichol-P-glucose transferase	VNG1344	RRNAC0246	HQ2465A	NP3770A	HLAC1387	HBOR14350	HMUK2771	HUTA2646	HVO_2908
cHOG0394	COG0611		arCOG00638	[H] Coenzyme transport and metabolism	Thiamine monophosphate kinase	thiamine monophosphate kinase	VNG2011	RRNAC3177	HQ1102A	NP2280A	HLAC2151	HBOR04620	HMUK1297	HUTA1979	HVO_1861
cHOG0395	COG0528		arCOG00858	[F] Nucleotide transport and metabolism	Uridylate kinase	uridylate kinase	VNG2015	RRNAC3174	HQ1098A	NP2272A	HLAC2387	HBOR04660	HMUK1294	HUTA1975	HVO_1866
cHOG0396	COG0522	KOG4655, KOG3301	arCOG04239	[J] Translation, ribosomal structure and biogenesis	Ribosomal protein S4 and related proteins	30S ribosomal protein S4P	VNG1133	RRNAC0059	HQ2943A	NP2830A	HLAC1817	HBOR12560	HMUK2590	HUTA2523	HVO_2783
cHOG0397	COG1354		arCOG02610	[S] Function unknown	Uncharacterized conserved protein	hypothetical protein	VNG0340	RRNAC1638	HQ1263A	NP1214A	HLAC0528	HBOR25300	HMUK3001	HUTA2737	HVO_0690
cHOG0398	COG0454	KOG4144, KOG2488, KOG3138, KOG3139, KOG3216, KOG3396	arCOG00826	[KR] Transcription- general function prediction only	Histone acetyltransferase HPA2 and related acetyltransferases	sporulation regulator homolog	VNG1215	RRNAC0113	HQ2961A	NP4128A	HLAC1559	HBOR12750	HMUK2631	HUTA0774	HVO_2804
cHOG0399	COG0456	KOG3235, KOG2488, KOG3138, KOG3139, KOG3234	arCOG00833	[R] General function prediction only	Acetyltransferases	Pab N-terminal acetyltransferase	VNG2575	RRNAC2157	HQ3118A	NP0402A	HLAC2685	HBOR05480	HMUK0599	HUTA1406	HVO_1954
nucHOG0400e			arCOG04546			hypothetical protein	VNG1360	RRNAC0034	HQ2417A	NP3788A	HLAC1952	HBOR13860	HMUK2781	HUTA2511	HVO_2874
cHOG0401	COG3273		arCOG01963	[S] Function unknown	Uncharacterized conserved protein	potassium channel homolog	VNG2104	RRNAC2512	HQ1350A	NP0220A	HLAC1691	HBOR26880	HMUK0838	HUTA1522	HVO_0467
cHOG0402	COG0040	KOG2831	arCOG02208	[E] Amino acid transport and metabolism	ATP phosphoribosyltransferase	ATP phosphoribosyltransferase	VNG2247	RRNAC2835	HQ3412A	NP1062A	HLAC2637	HBOR00100	HMUK0752	HUTA1520	HVO_0161
cHOG0403	COG1382	KOG3478, KOG1760	arCOG01342	[O] Posttranslational modification, protein turnover, chaperones	Prefoldin, chaperonin cofactor	prefoldin homolog	VNG0234	RRNAC1680	HQ1286A	NP0612A	HLAC0567	HBOR25580	HMUK0008	HUTA2676	HVO_0651
cHOG0404	COG1014, COG0674		arCOG01606	#REF!		putative 2-ketoglutarate ferredoxin oxidoreductase (alpha)	VNG1128	RRNAC1267	HQ3356A	NP4046A	HLAC0891	HBOR19200	HMUK2160	HUTA2848	HVO_1305
cHOG0405	COG2109		arCOG04678	[H] Coenzyme transport and metabolism	ATP:corrinoid adenosyltransferase	cobalamin adenosyltransferase	VNG1574	RRNAC1936	HQ1405A	NP4974A	HLAC0237	HBOR26080	HMUK0139	HUTA2501	HVO_A0488b
cHOG0406	COG0206		arCOG02201	[D] Cell cycle control, cell division, chromosome partitioning	Cell division GTPase	cell division protein	VNG0376	RRNAC0703	HQ1243A	NP0810A	HLAC0901	HBOR25000	HMUK2935	HUTA0895	HVO_0717
cHOG0407	COG1095	KOG3298, KOG3297	arCOG00675	[K] Transcription	DNA-directed RNA polymerase, subunit E'	DNA-directed RNA polymerase subunit E'	VNG2053	RRNAC2829	HQ1337A	NP5080A	HLAC2396	HBOR05040	HMUK0728	HUTA2207	HVO_1899
HOG0408k	COG1363		arCOG01518	[G] Carbohydrate transport and metabolism	Cellulase M and related proteins	endoglucanase	VNG1498	RRNAC0799	HQ2923A	NP4306A	HLAC2235	HBOR12270	HMUK2098	HUTA0675	HVO_2759
cHOG0409	COG0113	KOG2794	arCOG04300	[H] Coenzyme transport and metabolism	Delta-aminolevulinic acid dehydratase	porphobilinogen synthase	VNG2322	RRNAC2610	HQ3443A	NP0920A	HLAC0015	HBOR01350	HMUK0925	HUTA1362	HVO_0087
cHOG0410	COG1412	KOG3165, KOG3164	arCOG04312	[R] General function prediction only	Uncharacterized proteins of PilT N-term./Vapc superfamily	hypothetical protein	VNG2054	RRNAC2828	HQ1336A	NP5082A	HLAC2397	HBOR05050	HMUK0729	HUTA2208	HVO_1900
cHOG0411	COG0047		arCOG00102	[F] Nucleotide transport and metabolism	Phosphoribosylformylglycinamidine (FGAM) synthase, glutamine amidotransferase domain	phosphoribosylformylglycinamide synthase I	VNG1945	RRNAC3268	HQ3131A	NP5010A	HLAC1249	HBOR06280	HMUK1426	HUTA2232	HVO_2188
cHOG0412	COG0085	KOG0216, KOG0214, KOG0215	arCOG01762	[K] Transcription	DNA-directed RNA polymerase, beta subunit/140 kD subunit	DNA-directed RNA polymerase subunit B''	VNG2666	RRNAC2430	HQ3396A	NP0110A	HLAC0107	HBOR28240	HMUK0515	HUTA0784	HVO_0347
cHOG0413	COG0250		arCOG01920	[K] Transcription	Transcription antiterminator	transcription termination-antitermination factor	VNG0374	RRNAC0698	HQ1241A	NP0814A	HLAC0899	HBOR24980	HMUK2938	HUTA0893	HVO_0719
cHOG0414	COG0198	KOG3401	arCOG04094	[J] Translation, ribosomal structure and biogenesis	Ribosomal protein L24	50S ribosomal protein L24P	VNG1702	RRNAC1601	HQ2831A	NP4876A	HLAC2438	HBOR10340	HMUK1839	HUTA2303	HVO_2553
cHOG0415	COG0097	KOG3255, KOG3254	arCOG04090	[J] Translation, ribosomal structure and biogenesis	Ribosomal protein L6P/L9E	50S ribosomal protein L6P	VNG1709	RRNAC1596	HQ2826A	NP4886A	HLAC2433	HBOR10390	HMUK1844	HUTA2308	HVO_2548
cHOG0416	COG0494	KOG4313, KOG2839, KOG2937, KOG3041, KOG3069	arCOG01073	[LR] Replication, recombination and repair- general function prediction only	NTP pyrophosphohydrolases including oxidative damage repair enzymes	NTP pyrophohydrolase	VNG1962	RRNAC3256	HQ3084A	NP3054A	HLAC2467	HBOR05970	HMUK1444	HUTA1242	HVO_1996
cHOG0417	COG1310, COG1443	KOG2975, KOG1554, KOG1555, KOG1556, KOG2880 ,KOG0142	arCOG01081	#REF!		isopentenyl pyrophosphate isomerase	VNG1818	RRNAC3484	HQ2772A	NP4826A	HLAC1959	HBOR09080	HMUK1568	HUTA0419	HVO_2506
cHOG0418	COG0668	KOG4629	arCOG01570	[M] Cell wall/membrane/envelope biogenesis	Small-conductance mechanosensitive channel	hypothetical protein	VNG1388	RRNAC1105	HQ2562A	NP4196A	HLAC1441	HBOR15530	HMUK2247	HUTA0300	HVO_1659
cHOG0419	COG1989		arCOG02302	[NOU] Cell motility, posttranslational modification, protein turnover, chaperones, intracellular trafficking, secretion, and vesicular transport	Type II secretory pathway, prepilin signal peptidase PulO and related peptidases	hypothetical protein	VNG2285	RRNAC2525	HQ1021A	NP1276A	HLAC2136	HBOR02510	HMUK0855	HUTA1780	HVO_2993
cHOG0420	COG2518	KOG1661	arCOG00976	[O] Posttranslational modification, protein turnover, chaperones	Protein-L-isoaspartate carboxylmethyltransferase	L-isoaspartyl protein carboxyl methyltransferase	VNG0089	RRNAC2256	HQ1357A	NP0020A	HLAC0342	HBOR26940	HMUK0523	HUTA2560	HVO_0474
cHOG0421	COG1634		arCOG04303	[R] General function prediction only	Uncharacterized Rossmann fold enzyme	hypothetical protein	VNG1343	RRNAC0238	HQ2464A	NP3768A	HLAC1388	HBOR14360	HMUK2770	HUTA2645	HVO_2909
cHOG0422	COG0166	KOG2446	arCOG00052	[G] Carbohydrate transport and metabolism	Glucose-6-phosphate isomerase	glucose-6-phosphate isomerase	VNG1992	RRNAC3210	HQ3101A	NP4992A	HLAC2287	HBOR05630	HMUK1318	HUTA2126	HVO_1967
cHOG0423	COG0537	KOG3379, KOG3275	arCOG00419	[FGR] Nucleotide & carbohydrate transport and metabolism- general function prediction only	Diadenosine tetraphosphate (Ap4A) hydrolase and other HIT family hydrolases	histidine triad protein	VNG1864	RRNAC3423	HQ3207A	NP3194A	HLAC2053	HBOR09750	HMUK1511	HUTA0074	HVO_2601
cHOG0424	COG2520	KOG1227	arCOG00033	[R] General function prediction only	Predicted methyltransferase	hypothetical protein	VNG1117	RRNAC1405	HQ1624A	NP1886A	HLAC0733	HBOR23040	HMUK1954	HUTA0242	HVO_0929
cHOG0425	COG1522		arCOG01580	[K] Transcription		transcription regulator	VNG1816	RRNAC3365	HQ2773A	NP4828A	HLAC2326	HBOR09070	HMUK1554	HUTA0418	HVO_2507
cHOG0426	COG3398		arCOG02611	[S] Function unknown	Uncharacterized protein conserved in archaea	transcriptional regulator	VNG0320	RRNAC1805	HQ1491A	NP1128A	HLAC0605	HBOR24170	HMUK2989	HUTA2910	HVO_0800
cHOG0427	COG1028	KOG1611, KOG0725, KOG1201, KOG1204, KOG1205, KOG1208, KOG1209, KOG1210	arCOG01259	[IQR] Lipid transport and metabolism & secondary metabolites biosynthesis, transport and catabolism- general function prediction only	Dehydrogenases with different specificities (related to short-chain alcohol dehydrogenases)	putative oxidoreductase	VNG2158	RRNAC2741	HQ1840A	NP1294A	HLAC2582	HBOR37300b	HMUK1023	HUTA1623	HVO_0296
cHOG0428	COG1730	KOG3048	arCOG01341/3	[O] Posttranslational modification, protein turnover, chaperones	Predicted prefoldin, molecular chaperone implicated in de novo protein folding	prefoldin homolog	VNG2465	RRNAC3116	HQ3420A	NP0184A	HLAC0822	HBOR01040	HMUK1230	HUTA1329	HVO_0119
cHOG0429	COG1465		arCOG04353	[E] Amino acid transport and metabolism	Predicted alternative 3-dehydroquinate synthase	hypothetical protein	VNG0310	RRNAC1879	HQ1155A	NP2238A	HLAC1277	HBOR24250	HMUK3035	HUTA1180	HVO_0792
													HMUK0397
cHOG0430	COG1293	KOG2030	arCOG01695	[K] Transcription	Predicted RNA-binding protein homologous to eukaryotic snRNP	hypothetical protein	VNG1508	RRNAC0969	HQ1801A	NP2070A	HLAC1479	HBOR13950	HMUK2189	HUTA2928	HVO_2883
cHOG0431	COG1475, COG0517	KOG1764	arCOG00622	#REF!		inosine-5'-monophosphate dehydrogenase	VNG0651	RRNAC1274	HQ1650A	NP2318A	HLAC1039	HBOR21340	HMUK2164	HUTA2843	HVO_0991
cHOG0432	COG1492		arCOG00105	[H] Coenzyme transport and metabolism	Cobyric acid synthase	cobyric acid synthase	VNG1576	RRNAC1938	HQ1404A	NP5126A	HLAC0238	HBOR26070	HMUK1854	HUTA2504	HVO_A0553b
tucHOG0433			arCOG04569			hypothetical protein	VNG1042	RRNAC0347	HQ2410A	NP2188A	HLAC1172	HBOR17400	HMUK2664	HUTA0337	HVO_1492
cHOG0434	COG1530		arCOG04307	[J] Translation, ribosomal structure and biogenesis	Ribonucleases G and E	putative Rnase E	VNG2627	RRNAC2113	HQ1398A	NP0750A	HLAC0040	HBOR27850	HMUK0315	HUTA0324	HVO_0406
cHOG0435	COG0072	KOG2472	arCOG00412	[J] Translation, ribosomal structure and biogenesis	Phenylalanyl-tRNA synthetase beta subunit	phenylalanyl-tRNA synthetase subunit beta	VNG2505	RRNAC2967	HQ1050A	NP0694A	HLAC2670	HBOR03100	HMUK0663	HUTA1676	HVO_2947
tucHOG0436			arCOG04774			hypothetical protein	VNG1798	RRNAC3352	HQ3320A	NP4518A	HLAC1949	HBOR07530	HMUK1640	HUTA0063	HVO_2343
cHOG0437	COG2766		arCOG02891	[T] Signal transduction mechanisms	Putative Ser protein kinase	protein kinase	VNG0749	RRNAC1067	HQ3003A	NP3444A	HLAC0032	HBOR13600	HMUK2231	HUTA0412	HVO_2849
cHOG0438	COG0200	KOG1742, KOG0846	arCOG00779	[J] Translation, ribosomal structure and biogenesis	Ribosomal protein L15	50S ribosomal protein L15P	VNG1718	RRNAC1590	HQ2820A	NP4898A	HLAC2427	HBOR10450	HMUK1850	HUTA2314	HVO_2542
cHOG0439	COG0024	KOG2738, KOG2775, KOG2776	arCOG01001	[J] Translation, ribosomal structure and biogenesis	Methionine aminopeptidase	methionyl aminopeptidase	VNG1866	RRNAC3421	HQ3208A	NP3190A	HLAC2052	HBOR09760	HMUK1509	HUTA0071	HVO_2600
cHOG0440	COG0006	KOG2413, KOG2414	arCOG01000	[E] Amino acid transport and metabolism	Xaa-Pro aminopeptidase	X-pro aminopeptidase homnolog	VNG1233	RRNAC0322	HQ3353A	NP3076A	HLAC1328	HBOR19160	HMUK2642	HUTA0500	HVO_1309
cHOG0441	COG0274		arCOG04320	[F] Nucleotide transport and metabolism	Deoxyribose-phosphate aldolase	dihydropteroate synthase	VNG1859	RRNAC3429	HQ3205A	NP3200A	HLAC2141	HBOR09700	HMUK1524	HUTA1388	HVO_2610
cHOG0442	COG0550, COG0551	KOG1956	arCOG01527	#REF!		DNA topoisomerase I	VNG0349	RRNAC1645	HQ1267A	NP1222A	HLAC0259	HBOR25370	HMUK3010	HUTA2731	HVO_0681
nucHOG0443g			arCOG01916			hypothetical protein	VNG0195	RRNAC2001	HQ1413A	NP5328A	HLAC0525	HBOR26230	HMUK0167	HUTA2408	HVO_0583
cHOG0444	COG1102		arCOG01037	[F] Nucleotide transport and metabolism	Cytidylate kinase	cytidydylate kinase	VNG1727	RRNAC3343	HQ2765A	NP4914A	HLAC1813	HBOR09220	HMUK1734	HUTA2321	HVO_2494
cHOG0445	COG0468	KOG1564, KOG1433, KOG1434	arCOG00417	[L] Replication, recombination and repair	RecA/RadA recombinase	possible DNA recombinase (also called radB)	VNG1665	RRNAC1532	HQ3173A	NP1788A	HLAC1629	HBOR08160	HMUK1786	HUTA0907	HVO_2383
cHOG0446	COG0063, COG0062	KOG2585, KOG3974	arCOG00018	[GS] Carbohydrate transport and metabolism- function unknown	Predicted sugar kinase, uncharacterized conserved protein	hypothetical protein	VNG1272	RRNAC1168	HQ2341A	NP3748A	HLAC1235	HBOR18850	HMUK2405	HUTA0826	HVO_1348
cHOG0447	COG0537	KOG3379, KOG3275	arCOG00419	[FGR] Nucleotide & carbohydrate transport and metabolism- general function prediction only	Diadenosine tetraphosphate (Ap4A) hydrolase and other HIT family hydrolases	histidine triad protein	VNG2186	RRNAC2638	HQ3651A	NP5090A	HLAC0075	HBOR00840	HMUK1050	HUTA2169	HVO_0230
cHOG0448	COG1585		arCOG01912	[OU] Posttranslational modification, protein turnover, chaperones, intracellular trafficking, secretion, and vesicular transport		hypothetical protein	VNG0322	RRNAC1802	HQ1575A	NP1188A	HLAC0560	HBOR24150	HMUK2991	HUTA2912	HVO_0802
cHOG0449	COG0371		arCOG00982	[C] Energy production and conversion	Glycerol dehydrogenase and related enzymes	glycerol 1-phosphate dehydrogenase	VNG0406	RRNAC0175	HQ1560A	NP4492A	HLAC0655	HBOR23950	HMUK3139	HUTA0604	HVO_0822
cHOG0450	COG0179	KOG1535	arCOG00235	[Q] Secondary metabolites biosynthesis, transport and catabolism	2-keto-4-pentenoate hydratase/2-oxohepta-3-ene-1,7-dioic acid hydratase (catechol pathway)	2-hydroxyhepta-2.4-diene-1.7-dioate isomerase	VNG1037	RRNAC0511	HQ3367A	NP2134A	HLAC1344	HBOR19350	HMUK2383	HUTA0274	HVO_1291
cHOG0451	COG1326		arCOG02680	[R] General function prediction only	Uncharacterized archaeal Zn-finger protein	hypothetical protein	VNG0094	RRNAC2259	HQ1358A	NP0016A	HLAC2177	HBOR26970	HMUK0526	HUTA2558	HVO_0476
cHOG0452	COG0505	KOG0370	arCOG00064	[EF] Amino acid & nucleotide transport and metabolism	Carbamoylphosphate synthase small subunit	carbamoyl-phosphate synthase small subunit	VNG1815	RRNAC3363	HQ2774A	NP4830A	HLAC2325	HBOR09060	HMUK1553	HUTA0417	HVO_2508
cHOG0453	COG1143		arCOG01543	[C] Energy production and conversion	Formate hydrogenlyase subunit 6/NADH:ubiquinone oxidoreductase 23 kD subunit (chain I)	NADH dehydrogenase/oxidoreductase-like protein	VNG0640	RRNAC1451	HQ1641A	NP2300A	HLAC0708	HBOR21430	HMUK1921	HUTA0702	HVO_0982
cHOG0454	COG0450	KOG0852	arCOG00315	#REF!	Peroxiredoxin	hypothetical protein	VNG2311	RRNAC2601	HQ3707A	NP1418A	HLAC0405	HBOR29380	HMUK0887	HUTA2108	HVO_0252
cHOG0455	COG2820		arCOG01324	[F] Nucleotide transport and metabolism	Uridine phosphorylase	uridine phosphorylase	VNG0893	RRNAC0448	HQ2647A	NP3510A	HLAC0938	HBOR16440	HMUK2738	HUTA1385	HVO_1579
tucHOG0456			arCOG04800			replication factor A linked protein	VNG2163	RRNAC2748	HQ3265A	NP5152A	HLAC0138	HBOR28830	HMUK1029	HUTA1632	HVO_0290
tucHOG0457			arCOG04764			hypothetical protein	VNG1920	RRNAC3291	HQ3142A	NP3172A	HLAC1886	HBOR06510	HMUK1600	HUTA1278	HVO_2213
cHOG0458	COG0484	KOG0715, KOG0712	arCOG04771	[O] Posttranslational modification, protein turnover, chaperones	DnaJ-class molecular chaperone with C-terminal Zn finger domain	heat shock protein	VNG0489	RRNAC3334	HQ2641A	NP0346A	HLAC0681	HBOR16260	HMUK2850	HUTA0290	HVO_1589
cHOG0459	COG3030		arCOG03059	[R] General function prediction only	Protein affecting phage T7 exclusion by the F plasmid	hypothetical protein	VNG1906	RRNAC3314	HQ3315A	NP1962A	HLAC1365	HBOR07640	HMUK1580	HUTA2261	HVO_2351
cHOG0460	COG1331		arCOG02007	[O] Posttranslational modification, protein turnover, chaperones	Highly conserved protein containing a thioredoxin domain	hypothetical protein	VNG1303	RRNAC1111	HQ2559A	NP3966A	HLAC1296	HBOR15590	HMUK2314	HUTA0507	HVO_1656
tucHOG0461			arCOG09230			hypothetical protein	VNG0597	RRNAC0849	HQ2497A	NP4404A	HLAC2361	HBOR20710	HMUK2320	HUTA0399	HVO_1170
cHOG0462	COG0518	KOG3179	arCOG00087	[F] Nucleotide transport and metabolism	GMP synthase - Glutamine amidotransferase domain	GMP synthase subunit A	VNG0228	RRNAC1694	HQ1289A	NP0620A	HLAC0571	HBOR25620	HMUK0029	HUTA2424	HVO_0647
cHOG0463	COG1060			[HR] Coenzyme transport and metabolism- general function prediction only	Thiamine biosynthesis enzyme ThiH and related uncharacterized enzymes	hypothetical protein	VNG1937	RRNAC3279	HQ3125A	NP2398A	HLAC1894	HBOR06390	HMUK1415	HUTA1304	HVO_2201
cHOG0464	COG1060			[HR] Coenzyme transport and metabolism- general function prediction only	Thiamine biosynthesis enzyme ThiH and related uncharacterized enzymes	hypothetical protein	VNG1938	RRNAC3278	HQ3127A	NP2394A	HLAC2018	HBOR06350	HMUK1418	HUTA1308	HVO_2198
cHOG0465	COG4749		arCOG04411	[S] Function unknown		hypothetical protein	VNG1611	RRNAC1735	HQ2867A	NP4844A	HLAC1933	HBOR08500	HMUK1737	HUTA2763	HVO_2417
tucHOG0466			arCOG04690			hypothetical protein	VNG2643	RRNAC2082	HQ3109A	NP0430A	HLAC0045	HBOR27910	HMUK0615	HUTA0145	HVO_0400
cHOG0467	COG1624		arCOG04453	[S] Function unknown	Uncharacterized conserved protein	hypothetical protein	VNG1389	RRNAC1103	HQ2563A	NP4194A	HLAC1442	HBOR15520	HMUK2246	HUTA0301	HVO_1660
cHOG0468	COG0423	KOG2298	arCOG00405	[J] Translation, ribosomal structure and biogenesis	Glycyl-tRNA synthetase (class II)	glycine-tRNA synthetase	VNG2352	RRNAC2701	HQ3709A	NP0328A	HLAC0293	HBOR01650	HMUK0796	HUTA1488	HVO_0054
cHOG0469	COG1246		arCOG00840	[E] Amino acid transport and metabolism		ArgA-like acetyltransferase	VNG0482	RRNAC0639	HQ2643A	NP1474A	HLAC0941	HBOR16400	HMUK2893	HUTA2471	HVO_1584
tucHOG0470			arCOG04718			hypothetical protein	VNG2044	RRNAC2492	HQ1342A	NP5046A	HLAC2391	HBOR04990	HMUK1175	HUTA1509	HVO_1894
nucHOG0471f			arCOG02874			hypothetical protein	VNG0759	RRNAC0863	HQ2489A	NP4102A	HLAC1710	HBOR20650	HMUK2332	HUTA0287	HVO_1176
tucHOG0472			arCOG06240			hypothetical protein	VNG1479	RRNAC0876	HQ2714A	NP4336A	HLAC2502	HBOR11600	HMUK2084	HUTA0189	HVO_2705
cHOG0473	COG0589		arCOG02053	[T] Signal transduction mechanisms		hypothetical protein	VNG2523	RRNAC2223	HQ1063A	NP1710A	HLAC1910	HBOR03870	HMUK0221	HUTA0968	HVO_1820
cHOG0474	COG1488	KOG2511	arCOG01481	[H] Coenzyme transport and metabolism	Nicotinic acid phosphoribosyltransferase	nicotinic acid phosphoribosyltransferase	VNG2541	RRNAC2241	HQ1058A	NP1174A	HLAC2471	HBOR04040	HMUK0260	HUTA0977	HVO_1804
												HBOR39320b
cHOG0475	COG1990	KOG3282	arCOG02192	[S] Function unknown	Uncharacterized conserved protein	hypothetical protein	VNG0240	RRNAC1671	HQ1282A	NP5230A	HLAC0658	HBOR25540	HMUK0016	HUTA2671	HVO_0656
cHOG0476	COG0438	KOG2941, KOG0853, KOG1111, KOG1387	arCOG01403	[M] Cell wall/membrane/envelope biogenesis	Glycosyltransferase	LPS biosynthesis	VNG0410	RRNAC0179	HQ1558A	NP1476A	HLAC0582	HBOR23930	HMUK3144	HUTA0603	HVO_0824
cHOG0477	COG0151		arCOG04415	[F] Nucleotide transport and metabolism	Phosphoribosylamine-glycine ligase	phosphoribosylglycinamide synthetase	VNG1305	RRNAC1109	HQ2560A	NP3972A	HLAC1295	HBOR15560	HMUK2316	HUTA0506	HVO_1657
cHOG0478	COG0090	KOG2309, KOG0438	arCOG04067	[J] Translation, ribosomal structure and biogenesis	Ribosomal protein L2	50S ribosomal protein L2P	VNG1692	RRNAC1608	HQ2839A	NP4860A	HLAC2446	HBOR10260	HMUK1831	HUTA2295	HVO_2561
cHOG0479	COG1577	KOG1511	arCOG01028	[I] Lipid transport and metabolism	Mevalonate kinase	mevalonate kinase	VNG1145	RRNAC0077	HQ2925A	NP2850A	HLAC1829	HBOR12290	HMUK2604	HUTA2045	HVO_2761
cHOG0480	COG1503	KOG0688	arCOG01742	[J] Translation, ribosomal structure and biogenesis	Peptide chain release factor 1 (eRF1)	peptide chain release factor eRF-1	VNG2131	RRNAC3164	HQ3241A	NP0270A	HLAC0170	HBOR28500	HMUK1289	HUTA2010	HVO_0321
tucHOG0481			arCOG04695			hypothetical protein	VNG2577	RRNAC2155	HQ3164A	NP0394A	HLAC2400	HBOR05440	HMUK0601	HUTA1404	HVO_1949
cHOG0482	COG3608		arCOG02890	[R] General function prediction only	Predicted deacylase	succinate dehydrogenase subunit homolog (predicted deacylase)	VNG2106	RRNAC2514	HQ1352A	NP1316A	HLAC0298	HBOR26910	HMUK0840	HUTA1255	HVO_0469
cHOG0483	COG1885		arCOG02119	[S] Function unknown	Uncharacterized protein conserved in archaea	hypothetical protein	VNG1264	RRNAC1165	HQ2576A	NP4318A	HLAC1516	HBOR15340	HMUK2408	HUTA0822	HVO_1680
cHOG0484	COG0143, COG0073	KOG1247, KOG0436, KOG2241	arCOG00810	#REF!		methionine-tRNA synthetase	VNG0326	RRNAC1800	HQ1572A	NP1192A	HLAC0447	HBOR24090	HMUK2993	HUTA2914	HVO_0809
cHOG0485	COG0081	KOG1570	arCOG04289	[J] Translation, ribosomal structure and biogenesis	Ribosomal protein L1	50S ribosomal protein L1P	VNG1105	RRNAC1415	HQ2903A	NP4452A	HLAC2535	HBOR12250	HMUK2186	HUTA0254	HVO_2757
cHOG0486	COG0015	KOG2700	arCOG01747	[F] Nucleotide transport and metabolism	Adenylosuccinate lyase	adenylosuccinate lyase	VNG0415	RRNAC0192	HQ1662A	NP1658A	HLAC0921	HBOR22730	HMUK3158	HUTA0652	HVO_1084
											HLAC0924
cHOG0487	COG0180	KOG2713, KOG2145	arCOG01887/3	[J] Translation, ribosomal structure and biogenesis	Tryptophanyl-tRNA synthetase	tryptophanyl-tRNA synthetase	VNG2208	RRNAC2965	HQ1048A	NP0442A	HLAC1863	HBOR03060	HMUK0665	HUTA1670	HVO_2951
cHOG0488	COG0195		arCOG01760	[K] Transcription	Transcription elongation factor	transcription termination-antitermination factor	VNG2661	RRNAC2426	HQ3392A	NP0118A	HLAC0103	HBOR28200	HMUK0511	HUTA0780	HVO_0351
cHOG0489	COG1967		arCOG02178	[S] Function unknown		hypothetical protein	VNG1852	RRNAC3430	HQ3204A	NP3188A	HLAC1931	HBOR09690	HMUK1525	HUTA2997	HVO_2611
cHOG0490	COG0382	KOG1381	arCOG00478	[H] Coenzyme transport and metabolism	4-hydroxybenzoate polyprenyltransferase and related prenyltransferases	possible lycopene elongase	VNG1682	RRNAC0320	HQ2862A	NP4766A	HLAC1898	HBOR10660	HMUK1361	HUTA2374	HVO_2527
cHOG0491	COG0717		arCOG04048	[F] Nucleotide transport and metabolism	Deoxycytidine deaminase	deoxycytidine triphosphate deaminase	VNG2570	RRNAC2159	HQ3116A	NP0954A	HLAC0097	HBOR05510	HMUK0596	HUTA1801	HVO_1956
cHOG0492	COG1460		arCOG01016	[S] Function unknown	Uncharacterized protein conserved in archaea	DNA-directed RNA polymerase subunit F	VNG1169	RRNAC0259	HQ2895A	NP3682A	HLAC2278	HBOR12160	HMUK2673	HUTA0623	HVO_2748
cHOG0493	COG1233		arCOG01523	[Q] Secondary metabolites biosynthesis, transport and catabolism	Phytoene dehydrogenase and related proteins	probable oxidoreductase	VNG0542	RRNAC3504	HQ1565A	NP1630A	HLAC0732	HBOR24000	HMUK2885	HUTA2794	HVO_0817
cHOG0494	COG0644	KOG2415	arCOG00570	[C] Energy production and conversion	Dehydrogenases (flavoproteins)	geranylgeranyl hydrogenase	VNG2638	RRNAC2126	HQ3113A	NP0512A	HLAC1298	HBOR27950	HMUK0269	HUTA0005	HVO_0396
cHOG0495	COG0644	KOG2415	arCOG00570	[C] Energy production and conversion	Dehydrogenases (flavoproteins)	hypothetical protein	VNG1198	RRNAC0359	HQ2910A	NP3024A	HLAC1638	HBOR11230	HMUK2558	HUTA0773	HVO_2650
cHOG0496	COG1007		arCOG01540	[C] Energy production and conversion	NADH:ubiquinone oxidoreductase subunit 2 (chain N)	NADH dehydrogenase/oxidoreductase	VNG0648	RRNAC1458	HQ1648A	NP2314A	HLAC0714	HBOR21370	HMUK1927	HUTA0692	HVO_0988
cHOG0497	COG1165		arCOG04611	[H] Coenzyme transport and metabolism	2-succinyl-6-hydroxy-2,4-cyclohexadiene-1-carboxylate synthase	2-succinyl-6-hydroxy-2.4-cyclohexadiene-1-carboxylate synthase	VNG1081	RRNAC0838	HQ1873A	NP2726A	HLAC1290	HBOR17640	HMUK2535	HUTA0815	HVO_1469
cHOG0498	COG3407	KOG2833	arCOG02937	[I] Lipid transport and metabolism	Mevalonate pyrophosphate decarboxylase	diphophomevalonate decarboxylase	VNG0593	RRNAC1489	HQ1525A	NP1580A	HLAC1434	HBOR18190	HMUK2128	HUTA0691	HVO_1412
cHOG0499	COG0133	KOG1395	arCOG01433	[E] Amino acid transport and metabolism	Tryptophan synthase beta chain	tryptophan synthase beta chain	VNG0307	RRNAC1885	HQ1158A	NP3164A	HLAC1272	HBOR24290	HMUK3038	HUTA1170	HVO_0788
cHOG0500	COG1537	KOG2869	arCOG01741	[R] General function prediction only	Predicted RNA-binding proteins	cell division protein pelota	VNG1506	RRNAC0965	HQ1802A	NP4344A	HLAC2030	HBOR13920	HMUK2121	HUTA2924	HVO_2880
cHOG0501	COG0299, COG0138	KOG3076, KOG2555	arCOG02824	#REF!		phosphoribosylaminoimidazole-succinocarboxamide formyltransferase	VNG0414	RRNAC0189	HQ1661A	NP1662A	HLAC0925	HBOR22740	HMUK3155	HUTA0599	HVO_1085
cHOG0502	COG0464	KOG0741, KOG0730, KOG0732, KOG0733, KOG0735, KOG0736, KOG0737, KOG0739, KOG0740	arCOG01308	[O] Posttranslational modification, protein turnover, chaperones	ATPases of the AAA+ class	cell division cycle protein	VNG1667	RRNAC1527	HQ3177A	NP3072A	HLAC1716	HBOR08130	HMUK1780	HUTA2618	HVO_2380
cHOG0503	COG0041		arCOG02464	[F] Nucleotide transport and metabolism	Phosphoribosylcarboxyaminoimidazole (NCAIR) mutase	phosphoribosylaminoimidazole carboxylase catalytic subunit	VNG0633	RRNAC1446	HQ1636A	NP2290A	HLAC0703	HBOR21480	HMUK1916	HUTA0707	HVO_0977
cHOG0504	COG1031		arCOG01359	[C] Energy production and conversion	Uncharacterized Fe-S oxidoreductase	putative oxidative cyclase	VNG0284	RRNAC1872	HQ1173A	NP5312A	HLAC0639	HBOR24450	HMUK3028	HUTA1190	HVO_0768
cHOG0505	COG0648	KOG3997	arCOG01894	[L] Replication, recombination and repair	Endonuclease IV	endonuclease IV	VNG0183	RRNAC2015	HQ1417A	NP5118A	HLAC0531	HBOR26330	HMUK0185	HUTA2402	HVO_0573
cHOG0506	COG1602		arCOG04269	[S] Function unknown	Uncharacterized conserved protein	hypothetical protein	VNG0351	RRNAC3318	HQ1226A	NP5182A	HLAC0310	HBOR24810	HMUK3192	HUTA1972	HVO_0734
cHOG0507	COG0085	KOG0216, KOG0214, KOG0215	arCOG01762	[K] Transcription	DNA-directed RNA polymerase, beta subunit/140 kD subunit	DNA-directed RNA polymerase subunit B'	VNG2665	RRNAC2429	HQ3395A	NP0112A	HLAC0106	HBOR28230	HMUK0514	HUTA0783	HVO_0348
cHOG0508	COG1910, COG0303		arCOG00217	#REF!		molybdenum cofactor biosynthesis protein	VNG0086	RRNAC1299	HQ3344A	NP1442A	HLAC2123	HBOR07200	HMUK2502	HUTA0036	HVO_2305
cHOG0509	COG2317		arCOG04247	[E] Amino acid transport and metabolism	Zn-dependent carboxypeptidase	probable carboxypeptidase	VNG2616	RRNAC2092	HQ1367A	NP0944A	HLAC1280	HBOR27750	HMUK0281	HUTA0152	HVO_0417
cHOG0510	COG1813	KOG3398	arCOG01863	[K] Transcription	Predicted transcription factor, homolog of eukaryotic MBF1	transcriptional regulator	VNG1029	RRNAC0535	HQ3361A	NP2146A	HLAC0686	HBOR19270	HMUK2372	HUTA0360	HVO_1299
cHOG0511	COG0122	KOG1918	arCOG00464	[L] Replication, recombination and repair	3-methyladenine DNA glycosylase/8-oxoguanine DNA glycosylase	8-oxoguanine DNA glycosylase	VNG1266	RRNAC1166	HQ2577A	NP3754A	HLAC1517	HBOR15330	HMUK2407	HUTA0823	HVO_1681
cHOG0512	COG2147	KOG1696	arCOG04089	[J] Translation, ribosomal structure and biogenesis	Ribosomal protein L19E	50S ribosomal protein L19E	VNG1713	RRNAC1594	HQ2824A	NP4890A	HLAC2431	HBOR10410	HMUK1846	HUTA2310	HVO_2546
cHOG0513	COG1235		arCOG00499	[R] General function prediction only	Metal-dependent hydrolases of the beta-lactamase superfamily I	ATP-binding protein	VNG2060	RRNAC2820	HQ3105A	NP2250A	HLAC2544	HBOR05110	HMUK0734	HUTA2213	HVO_1905
cHOG0514	COG0008	KOG1147, KOG1148, KOG1149	arCOG04302	[J] Translation, ribosomal structure and biogenesis	Glutamyl- and glutaminyl-tRNA synthetases	glutamyl-tRNA synthetase	VNG1153	RRNAC0085	HQ2888A	NP3694A	HLAC2322	HBOR11940	HMUK2609	HUTA2071	HVO_2726
cHOG0515	COG0540			[F] Nucleotide transport and metabolism	Aspartate carbamoyltransferase, catalytic chain	aspartate carbamoyltransferase catalytic subunit	VNG6309d	RRNAC1225	HQ1879A	NP3518A	HLAC1285	HBOR17830	HMUK2301	HUTA0520	HVO_1454
cHOG0516	COG1967		arCOG02177	[S] Function unknown		hypothetical protein	VNG1409	RRNAC1003	HQ2794A	NP4190A	HLAC1178	HBOR13710	HMUK2221	HUTA2950	HVO_2859
cHOG0517	COG2035		arCOG04565	[S] Function unknown	Predicted membrane protein	hypothetical protein	VNG1069	RRNAC0305	HQ2679A	NP3722A	HLAC1061	HBOR16980	HMUK0288	HUTA2809	HVO_1532
HOG0518h	COG0398	KOG3140	arCOG04659	[S] Function unknown		hypothetical protein	VNG1641	RRNAC1627	HQ2782A	NP3350A	HLAC1660	HBOR08980	HMUK1761	HUTA1292	HVO_2517
cHOG0519	COG0558	KOG3240, KOG1617	arCOG00670	[I] Lipid transport and metabolism	Phosphatidylglycerophosphate synthase	CDP-diacylglycerol-glycerol-3-phosphate 3-phosphatidyltransferase	VNG1030	RRNAC0532	HQ3362A	NP2144A	HLAC1341	HBOR19280	HMUK2373	HUTA0365	HVO_1297
cHOG0520	COG1499	KOG2613	arCOG04149	[J] Translation, ribosomal structure and biogenesis	NMD protein affecting ribosome stability and mRNA decay	hypothetical protein	VNG2474	RRNAC2903	HQ3435A	NP1358A	HLAC2215	HBOR01210	HMUK1198	HUTA1010	HVO_0100
cHOG0521	COG5282		arCOG04607	[S] Function unknown		hypothetical protein	VNG1497	RRNAC0801	HQ2933A	NP4302A	HLAC2234	HBOR12440	HMUK2102	HUTA0679	HVO_2770
cHOG0522	COG2036	KOG3467, KOG0869, KOG1745	arCOG02144	[B] Chromatin structure and dynamics	Histones H3 and H4	archaeal histone A1	VNG0134	RRNAC2301	HQ1436A	NP0316A	HLAC0110	HBOR26820	HMUK0564	HUTA2248	HVO_0520
cHOG0523	COG1701		arCOG04262	[S] Function unknown	Uncharacterized protein conserved in archaea	hypothetical protein	VNG0250	RRNAC1793	HQ1272A	NP0848A	HLAC1180	HBOR25430	HMUK3221	HUTA2721	HVO_0674
cHOG0524	COG1591		arCOG00919	[L] Replication, recombination and repair	Holliday junction resolvase - archaeal type	Holliday junction resolvase	VNG2252	RRNAC2847	HQ3690A	NP0680A	HLAC2659	HBOR00150	HMUK0891	HUTA1653	HVO_0170
cHOG0525	COG0050	KOG0460	arCOG01562	[J] Translation, ribosomal structure and biogenesis	GTPases - translation elongation factors	GTP-binding protein homolog	VNG1676	RRNAC1619	HQ2800A	NP1740A	HLAC0070	HBOR10090	HMUK1813	HUTA1155	HVO_2575
cHOG0526	COG0020	KOG1602, KOG2818	arCOG01532	[I] Lipid transport and metabolism	Undecaprenyl pyrophosphate synthase	probable undecaprenyl pyrophosphate synthetase	VNG1779	RRNAC1716	HQ3332A	NP4550A	HLAC2063	HBOR07310	HMUK1548	HUTA2829	HVO_2315
cHOG0527	COG1436	KOG3432	arCOG04102	[C] Energy production and conversion	Archaeal/vacuolar-type H+-ATPase subunit F	H+-transporting ATP synthase subunit F	VNG2140	RRNAC3158	HQ3245A	NP1028A	HLAC0280	HBOR28570	HMUK1280	HUTA1436	HVO_0315
cHOG0528	COG0346	KOG2944	arCOG02708	[E] Amino acid transport and metabolism	Lactoylglutathione lyase and related lyases	glyoxalase	VNG1114	RRNAC1409	HQ1605A	NP4460A	HLAC1002	HBOR23110	HMUK1948	HUTA0247	HVO_0914
tucHOG0529			arCOG04649			hypothetical protein	VNG0604	RRNAC1344	HQ1882A	NP4474A	HLAC1293	HBOR18010	HMUK2003	HUTA0094	HVO_1440
cHOG0530	COG0498	KOG2616	arCOG01434	[E] Amino acid transport and metabolism	Threonine synthase	threonine synthase	VNG2430	RRNAC2667	HQ1042A	NP5280A	HLAC2719	HBOR02880	HMUK0782	HUTA1493	HVO_2969
cHOG0531	COG1171	KOG1251, KOG1250	arCOG01431	[E] Amino acid transport and metabolism	Threonine dehydratase	threonine dehydratase	VNG2100	RRNAC2508	HQ1348A	NP1076A	HLAC0349	HBOR27320	HMUK0834	HUTA1526	HVO_0464
cHOG0532	COG0181	KOG2892	arCOG04299/3	[H] Coenzyme transport and metabolism	Porphobilinogen deaminase	porphobilinogen deaminase	VNG2330	RRNAC3086	HQ3450A	NP1326A	HLAC2252	HBOR01430	HMUK1105	HUTA0927	HVO_0078
cHOG0533	COG1048	KOG0453	arCOG01697	[C] Energy production and conversion	Aconitase A	aconitase	VNG2574	RRNAC2158	HQ3117A	NP0404A	HLAC0098	HBOR05490	HMUK0597	HUTA1803	HVO_1955
cHOG0534	COG0271	KOG3348, KOG2313	arCOG04647	[T] Signal transduction mechanisms	Stress-induced morphogen (activity unknown)	BolA-like transcriptional regulator	VNG1357	RRNAC1307	HQ2473A	NP3780A	HLAC2203	HBOR14200	HMUK2050	HUTA0204	HVO_2899
cHOG0535	COG1944		arCOG02882/2	[S] Function unknown	Uncharacterized conserved protein	hypothetical protein	VNG1410	RRNAC1002	HQ2793A	NP2602A	HLAC2036	HBOR13720	HMUK2219	HUTA2949	HVO_2860
cHOG0536	COG1384		arCOG00485	[J] Translation, ribosomal structure and biogenesis	Lysyl-tRNA synthetase (class I)	lysyl-tRNA synthetase	VNG2017	RRNAC3173	HQ1097A	NP2270A	HLAC2388	HBOR04670	HMUK1293	HUTA1974	HVO_1867
cHOG0537	COG0702	KOG4288, KOG1203, KOG4039	arCOG03015	[GM] Carbohydrate transport and metabolism & cell wall/membrane/envelope biogenesis	Predicted nucleoside-diphosphate-sugar epimerases	NADH dehydrogenase/oxidoreductase-like protein	VNG1932	RRNAC3285	HQ3146A	NP2406A	HLAC1891	HBOR06430	HMUK1410	HUTA1299	HVO_2205
cHOG0538	COG1594	KOG2907, KOG1105, KOG2691, KOG2906	arCOG00579	[K] Transcription	DNA-directed RNA polymerase, subunit M/Transcription elongation factor TFIIS	Transcription elongation factor TFIIS	VNG0426	RRNAC0218	HQ2396A	NP0364A	HLAC0970	HBOR18510	HMUK3187	HUTA0231	HVO_1385
cHOG0539	COG1890	KOG1628	arCOG04186	[J] Translation, ribosomal structure and biogenesis	Ribosomal protein S3AE	30S ribosomal protein S3E	VNG0787	RRNAC1429	HQ2358A	NP3210A	HLAC0618	HBOR20960	HMUK2131	HUTA0722	HVO_1145
cHOG0540	COG1865		arCOG01870	[S] Function unknown	Uncharacterized conserved protein	hypothetical protein	VNG1583	RRNAC1935	HQ1406A	NP5300A	HLAC0236	HBOR26120	HMUK0140	HUTA2500	HVO_0592
cHOG0541	COG0177	KOG1921	arCOG00459	[L] Replication, recombination and repair	Predicted EndoIII-related endonuclease	endonuclease III	VNG0592	RRNAC0739	HQ1545A	NP4496A	HLAC0954	HBOR23710	HMUK3103	HUTA0584	HVO_0848
cHOG0542	COG0613		arCOG00302	[R] General function prediction only	Predicted metal-dependent phosphoesterases (PHP family)	Phosphoesterase domains associated with DNA polymerases of diverse origins	VNG0865	RRNAC1361	HQ1692A	NP2980A	HLAC0612	HBOR22310	HMUK1986	HUTA0733	HVO_1049
cHOG0543	COG1632	KOG1678	arCOG04209	[J] Translation, ribosomal structure and biogenesis	Ribosomal protein L15E	50S ribosomal protein L15E	VNG0177	RRNAC2065	HQ1424A	NP0246A	HLAC0413	HBOR26510	HMUK0277	HUTA2385	HVO_0561
nucHOG0544g			arCOG00367			hypothetical protein	VNG1891	RRNAC3401	HQ3068A	NP2434A	HLAC2289	HBOR08000	HMUK1654	HUTA1589	HVO_2369
											HLAC2788b
cHOG0545	COG1522		arCOG04153	[K] Transcription		transcription repressor	VNG1071	RRNAC0842	HQ1517A	NP2762A	HLAC0795	HBOR22780	HMUK2319	HUTA0387	HVO_1090
cHOG0546	COG1339		arCOG01904	[KH] Transcription & coenzyme transport and metabolism	Transcriptional regulator of a riboflavin/FAD biosynthetic operon	transcriptional regulator	VNG2126	RRNAC3074	HQ3236A	NP0072A	HLAC0355	HBOR28460	HMUK1112	HUTA2018	HVO_0326
cHOG0547	COG0107		arCOG00617	[E] Amino acid transport and metabolism	Imidazoleglycerol-phosphate synthase	imidazoleglycerol-phosphate synthase	VNG0862	RRNAC1394	HQ1695A	NP4158A	HLAC0547	HBOR22260	HMUK1964	HUTA0630	HVO_1044
cHOG0548	COG0167	KOG1436	arCOG00603	[F] Nucleotide transport and metabolism	Dihydroorotate dehydrogenase	dihydroorotate dehydrogenase	VNG2507	RRNAC2969	HQ1052A	NP0428A	HLAC0019	HBOR03140	HMUK0662	HUTA1678	HVO_2943
cHOG0549	COG0042	KOG2335, KOG2333, KOG2334	arCOG00605	[J] Translation, ribosomal structure and biogenesis	tRNA-dihydrouridine synthase	hypothetical protein	VNG1431	RRNAC0052	HQ3013A	NP2026A	HLAC2335	HBOR11110	HMUK2582	HUTA0763	HVO_2478
cHOG0550	COG1303		arCOG01857	[S] Function unknown	Uncharacterized protein conserved in archaea	hypothetical protein	VNG0755	RRNAC0857	HQ2492A	NP4110A	HLAC1701	HBOR20680	HMUK2326	HUTA0284	HVO_1173
cHOG0551	COG1945		arCOG04490	[S] Function unknown	Uncharacterized conserved protein	hypothetical protein	VNG1999	RRNAC3199	HQ3114A	NP4484A	HLAC2010	HBOR05540	HMUK1309	HUTA2601	HVO_1958
cHOG0552	COG2096		arCOG00489	[S] Function unknown	Uncharacterized conserved protein	hypothetical protein	VNG1547	RRNAC1490	HQ2299A	NP3008A	HLAC2349	HBOR08280	HMUK1904	HUTA3022	HVO_2395
tucHOG0553			arCOG04770			hypothetical protein	VNG0488	RRNAC3332	HQ2642A	NP0602A	HLAC0679	HBOR16330	HMUK2851	HUTA2951	HVO_1587
cHOG0554	COG0125	KOG3327	arCOG01891	[F] Nucleotide transport and metabolism	Thymidylate kinase	thymidylate kinase	VNG1929	RRNAC3286	HQ3145A	NP2478A	HLAC1888	HBOR06440	HMUK1411	HUTA1298	HVO_2207
cHOG0555	COG0608		arCOG00427	[L] Replication, recombination and repair	Single-stranded DNA-specific exonuclease	single stranded DNA specific exonuclease	VNG2333	RRNAC3094	HQ3702A	NP0202A	HLAC2552	HBOR01460	HMUK1059	HUTA0931	HVO_0073
cHOG0556	COG0565		arCOG01018	[J] Translation, ribosomal structure and biogenesis	rRNA methylase	similar to SpoU-family rRNA methylase	VNG1347	RRNAC0018	HQ2467A	NP3772A	HLAC1382	HBOR14320	HMUK2774	HUTA2656	HVO_2906
cHOG0557	COG0721		arCOG02726/1	[J] Translation, ribosomal structure and biogenesis	Asp-tRNAAsn/Glu-tRNAGln amidotransferase C subunit	Glu-tRNA amidotransferase subunit C	VNG0870	RRNAC1356	HQ1688A	NP1454A	HLAC0834	HBOR22350	HMUK1992	HUTA0084	HVO_1053
tucHOG0558			arCOG04674			hypothetical protein	VNG0266	RRNAC1854	HQ1184A	NP5216A	HLAC0189	HBOR24590	HMUK3051	HUTA1199	HVO_0754
nucHOG0559g			arCOG04675			hypothetical protein	VNG0272	RRNAC1861	HQ1179A	NP1300A	HLAC1457	HBOR24520	HMUK3017	HUTA1194	HVO_0761
cHOG0560	COG0094	KOG0398, KOG0397	arCOG04092	[J] Translation, ribosomal structure and biogenesis	Ribosomal protein L5	50S ribosomal protein L5P	VNG1705	RRNAC1598	HQ2829A	NP4880A	HLAC2436	HBOR10360	HMUK1841	HUTA2305	HVO_2551
cHOG0561	COG0071	KOG0710	arCOG01835	[O] Posttranslational modification, protein turnover, chaperones	Molecular chaperone (small heat shock protein)	hypothetical protein	VNG1771	RRNAC1703	HQ3346A	NP1744A	HLAC2382	HBOR07180	HMUK1607	HUTA2583	HVO_2303
cHOG0562	COG0652	KOG0885, KOG0865, KOG0879, KOG0880, KOG0881, KOG0883	arCOG04767	[O] Posttranslational modification, protein turnover, chaperones	Peptidyl-prolyl cis-trans isomerase (rotamase) - cyclophilin family	peptidyl-prolyl isomerase	VNG1914	RRNAC3303	HQ3123A	NP3056A	HLAC1668	HBOR06580	HMUK1591	HUTA1852	HVO_2222
cHOG0563	COG0372	KOG2617	arCOG04237	[C] Energy production and conversion	Citrate synthase	citrate synthase	VNG2102	RRNAC2511	HQ1349A	NP1314A	HLAC0723	HBOR27300	HMUK0837	HUTA1523	HVO_0466
cHOG0564	COG0185	KOG0899, KOG0898	arCOG04099	[J] Translation, ribosomal structure and biogenesis	Ribosomal protein S19	30S ribosomal protein S19P	VNG1693	RRNAC1607	HQ2838A	NP4862A	HLAC2445	HBOR10270	HMUK1832	HUTA2296	HVO_2560
cHOG0565	COG0788		arCOG02826	[F] Nucleotide transport and metabolism	Formyltetrahydrofolate hydrolase	formyltetrahydrofolate deformylase	VNG1946	RRNAC3272	HQ3129A	NP5006A	HLAC1251	HBOR06300	HMUK1421	HUTA2219	HVO_2191
cHOG0566	COG1697	KOG2795	arCOG04143	[L] Replication, recombination and repair	DNA topoisomerase VI, subunit A	DNA topoisomerase VI subunit A	VNG0884	RRNAC0459	HQ2654A	NP3480A	HLAC1315	HBOR16550	HMUK2727	HUTA0129	HVO_1570
cHOG0567	COG2170		arCOG02722	[S] Function unknown	Uncharacterized conserved protein	hypothetical protein	VNG1397	RRNAC0866	HQ2566A	NP3372A	HLAC0952	HBOR15450	HMUK2239	HUTA0405	HVO_1668
cHOG0568	COG1013		arCOG01599	[C] Energy production and conversion	Pyruvate:ferredoxin oxidoreductase and related 2-oxoacid:ferredoxin oxidoreductases, beta subunit	putative 2-ketoglutarate ferredoxin oxidoreductase (beta)	VNG1125	RRNAC1268	HQ3355A	NP4044A	HLAC0890	HBOR19210	HMUK2161	HUTA2847	HVO_1304
cHOG0569	COG0592	KOG1636	arCOG00488	[L] Replication, recombination and repair	DNA polymerase sliding clamp subunit (PCNA homolog)	proliferating-cell nuclear antigen	VNG2256	RRNAC2851	HQ3686A	NP0554A	HLAC2653	HBOR00260	HMUK1015	HUTA1648	HVO_0175
												HBOR13420
												HBOR39470b
cHOG0570	COG2719		arCOG04632	[S] Function unknown	Uncharacterized conserved protein	spore cortex synthesis protein	VNG0745	RRNAC1070	HQ3000A	NP3450A	HLAC0029	HBOR13570	HMUK2234	HUTA0409	HVO_2846
cHOG0571	COG3357		arCOG04479	[K] Transcription	Predicted transcriptional regulator containing an HTH domain fused to a Zn-ribbon	predicted transcriptional regulator	VNG0389	RRNAC0715	HQ1671A	NP0386A	HLAC0957	HBOR22640	HMUK3085	HUTA2661	HVO_1075
cHOG0572	COG1727	KOG1714	arCOG00780	[J] Translation, ribosomal structure and biogenesis	Ribosomal protein L18E	50S ribosomal protein L18E	VNG1137	RRNAC0064	HQ2940A	NP2836A	HLAC1820	HBOR12520	HMUK2593	HUTA2520	HVO_2779
cHOG0573	COG0613		arCOG00306	[R] General function prediction only	Predicted metal-dependent phosphoesterases (PHP family)	Phosphoesterase domains associated with DNA polymerases of diverse origins	VNG0370	RRNAC0696	HQ1240A	NP0818A	HLAC0932	HBOR24960	HMUK2957	HUTA2469	HVO_0721
cHOG0574	COG3425	KOG1393	arCOG01767	[I] Lipid transport and metabolism	3-hydroxy-3-methylglutaryl CoA synthase	3-hydroxy-3-methylglutaryl-coenzyme A synthase	VNG1615	RRNAC1740	HQ2868A	NP4836A	HLAC2313	HBOR08530	HMUK1739	HUTA2766	HVO_2419
nucHOG0575g			arCOG02286			hypothetical protein	VNG0498	RRNAC0627	HQ2636A	NP4070A	HLAC1484	HBOR16200	HMUK2831	HUTA0340	HVO_1595
cHOG0576	COG0396		arCOG04236	[O] Posttranslational modification, protein turnover, chaperones	ABC-type transport system involved in Fe-S cluster assembly, ATPase component	ABC transporter.ATP-binding protein	VNG0524	RRNAC1830	HQ1706A	NP1504A	HLAC0176	HBOR23600	HMUK2918	HUTA0376	HVO_0859
cHOG0577	COG0633	KOG3309	arCOG02842	[C] Energy production and conversion	Ferredoxin	ferredoxin	VNG0438	RRNAC0656	HQ2414A	NP4568A	HLAC1430	HBOR17470	HMUK3126	HUTA0882	HVO_1482
cHOG0578	COG1141		arCOG00349	[C] Energy production and conversion	Ferredoxin	hypothetical protein	VNG2370	RRNAC2875	HQ1016A	NP0494A	HLAC0016	HBOR02240	HMUK0688	HUTA2128	HVO_0015
cHOG0579	COG0087	KOG3141, KOG0746	arCOG04070	[J] Translation, ribosomal structure and biogenesis	Ribosomal protein L3	50S ribosomal protein L13P	VNG1689	RRNAC1611	HQ2842A	NP4854A	HLAC2449	HBOR10230	HMUK1828	HUTA2292	HVO_2564
cHOG0580	COG0328		arCOG02942	[L] Replication, recombination and repair	Ribonuclease HI	ribonuclease HI	VNG0255	RRNAC3320	HQ1228A	NP5188A	HLAC0307	HBOR24830	HMUK3066	HUTA1207	HVO_0732
cHOG0581	COG2266		arCOG01871	[H] Coenzyme transport and metabolism	GTP:adenosylcobinamide-phosphate guanylyltransferase	hypothetical protein	VNG1581	RRNAC1932	HQ1409A	NP5304A	HLAC0234	HBOR26150	HMUK0142	HUTA2497	HVO_0589
cHOG0582	COG0696	KOG4513	arCOG03068	[G] Carbohydrate transport and metabolism	Phosphoglyceromutase	phosphoglycerate mutase	VNG1887	RRNAC3403	HQ2781A	NP1964A	HLAC1851	HBOR08990	HMUK1492	HUTA1587	HVO_2516
cHOG0583	COG1439	KOG2463	arCOG00721/2	[R] General function prediction only	Predicted nucleic acid-binding protein, consists of a PIN domain and a Zn-ribbon module	predicted nucleic acid binding protein	VNG1994	RRNAC3206	HQ3076A	NP4986A	HLAC2062	HBOR05610	HMUK1315	HUTA2682	HVO_1965
cHOG0584	COG1257	KOG2480	arCOG04260	[I] Lipid transport and metabolism	Hydroxymethylglutaryl-CoA reductase	3-hydroxy-3-methylglutaryl-coenzyme A reductase	VNG1875	RRNAC3412	HQ3215A	NP2422A	HLAC2019	HBOR10010	HMUK1499	HUTA0276	HVO_2583
cHOG0585	COG1515	KOG4417	arCOG00929	[L] Replication, recombination and repair	Deoxyinosine 3'endonuclease (endonuclease V)	endonuclease V	VNG0363	RRNAC0676	HQ1234A	NP1158A	HLAC0598	HBOR24890	HMUK2966	HUTA2452	HVO_0726
cHOG0586	COG1432		arCOG02408	[S] Function unknown	Uncharacterized conserved protein	hypothetical protein	VNG1608	RRNAC1502	HQ2865A	NP4776A	HLAC1242	HBOR08480	HMUK1879	HUTA2748	HVO_2415
nucHOG0587f			arCOG04642/2			hypothetical protein	VNG1300	RRNAC1235	HQ2583A	NP3102A	HLAC1395	HBOR15650	HMUK2308	HUTA0511	HVO_1653
cHOG0588	COG3252		arCOG02675	[H] Coenzyme transport and metabolism	Methenyltetrahydromethanopterin cyclohydrolase	N5.N10-methenyltetrahydromethanopterin cyclohydrolase	VNG1686	RRNAC1616	HQ2798A	NP2634A	HLAC1693	HBOR10140	HMUK1816	HUTA1145	HVO_2573
cHOG0589	COG1500	KOG2917	arCOG04187	[J] Translation, ribosomal structure and biogenesis	Predicted exosome subunit	hypothetical protein	VNG1276	RRNAC1173	HQ2517A	NP3740A	HLAC0849	HBOR18900	HMUK2402	HUTA2806	HVO_1344
cHOG0590	COG1432		arCOG02408	[S] Function unknown	Uncharacterized conserved protein	hypothetical protein	VNG0419	RRNAC0208	HQ1506A	NP4076A	HLAC0673	HBOR22910	HMUK3179	HUTA0224	HVO_1102
cHOG0591	COG0311	KOG3210	arCOG00034	[H] Coenzyme transport and metabolism	Predicted glutamine amidotransferase involved in pyridoxine biosynthesis	imidazoleglycerol-phosphate synthase	VNG2598	RRNAC2369	HQ1301A	NP0464A	HLAC0370	HBOR27580	HMUK0551	HUTA1409	HVO_0436
cHOG0592	COG0561	KOG3189	arCOG01213	[R] General function prediction only	Predicted hydrolases of the HAD superfamily	hypothetical protein	VNG0718	RRNAC1620	HQ2676A	NP1738A	HLAC1119	HBOR16930	HMUK1809	HUTA1156	HVO_1536
cHOG0593	COG0563	KOG3079, KOG3078	arCOG01046	[F] Nucleotide transport and metabolism	Adenylate kinase and related kinases	adenylate kinase	VNG1724	RRNAC3346	HQ2767A	NP4910A	HLAC1912	HBOR09180	HMUK1736	HUTA2319	HVO_2496
cHOG0594	COG1648		arCOG01044	[H] Coenzyme transport and metabolism	Siroheme synthase (precorrin-2 oxidase/ferrochelatase domain)	hypothetical protein	VNG1775	RRNAC1709	HQ3335A	NP4500A	HLAC2131	HBOR07270	HMUK1613	HUTA1755	HVO_2312
cHOG0595	COG0034	KOG0572	arCOG00093	[F] Nucleotide transport and metabolism	Glutamine phosphoribosylpyrophosphate amidotransferase	amidophosphoribosyl-pyrophosphate amidotransferase	VNG1493	RRNAC0797	HQ2893A	NP4312A	HLAC1477	HBOR11880	HMUK2095	HUTA0672	HVO_2721
tucHOG0596			arCOG04665			hypothetical protein	VNG0233	RRNAC1681	HQ1287A	NP0614A	HLAC0568	HBOR25590	HMUK0007	HUTA2677	HVO_0650
cHOG0597	COG0064	KOG2438	arCOG01718	[J] Translation, ribosomal structure and biogenesis	Asp-tRNAAsn/Glu-tRNAGln amidotransferase B subunit (PET112 homolog)	Glu-tRNA amidotransferase	VNG0345	RRNAC1642	HQ1266A	NP1220A	HLAC0431	HBOR25340	HMUK3005	HUTA2734	HVO_0684
cHOG0598	COG0480	KOG0469, KOG0465, KOG0467, KOG0468	arCOG01559	[J] Translation, ribosomal structure and biogenesis	Translation elongation factors (GTPases)	translation elongation factor eEF-2	VNG2654	RRNAC2413	HQ3388A	NP0130A	HLAC0152	HBOR28140	HMUK0504	HUTA2874	HVO_0356
cHOG0599	COG0839		arCOG07914/2	[C] Energy production and conversion	NADH:ubiquinone oxidoreductase subunit 6 (chain J)	hypothetical protein	VNG0642	RRNAC1453	HQ1644A	NP2306A	HLAC0710	HBOR21410	HMUK1923	HUTA0696	HVO_0984
cHOG0600	COG1394	KOG1647	arCOG04101	[C] Energy production and conversion	Archaeal/vacuolar-type H+-ATPase subunit D	H+-transporting ATP synthase subunit D	VNG2135	RRNAC3162	HQ3242A	NP0264A	HLAC0283	HBOR28540	HMUK1286	HUTA1441	HVO_0319
cHOG0601	COG0221	KOG1626	arCOG01711	[C] Energy production and conversion	Inorganic pyrophosphatase	inorganic pyrophosphatase	VNG0259	RRNAC3323	HQ1231A	NP5192A	HLAC0304	HBOR24860	HMUK3063	HUTA1204	HVO_0729
cHOG0602	COG0622	KOG3325	arCOG01141	[R] General function prediction only	Predicted phosphoesterase	hypothetical protein	VNG2444	RRNAC2722	HQ3640A	NP0462A	HLAC0329	HBOR29440	HMUK0825	HUTA1836	HVO_0245
cHOG0603	COG1661		arCOG04212	[R] General function prediction only	Predicted DNA-binding protein with PD1-like DNA-binding motif	hypothetical protein	VNG2339	RRNAC2689	HQ3460A	NP0478A	HLAC0149	HBOR01610	HMUK0764	HUTA1618	HVO_0064
cHOG0604	COG1469		arCOG04301	[S] Function unknown	Uncharacterized conserved protein	hypothetical protein	VNG1901	RRNAC3309	HQ3317A	NP2514A	HLAC2276	HBOR07600	HMUK1583	HUTA2260	HVO_2348
cHOG0605	COG1310	KOG2975, KOG1554, KOG1555, KOG1556, KOG2880	arCOG01139	[R] General function prediction only	Predicted metal-dependent protease of the PAD1/JAB1 superfamily	hypothetical protein	VNG0778	RRNAC1439	HQ1580A	NP3222A	HLAC2405	HBOR21950	HMUK1908	HUTA0716	HVO_1016
cHOG0606	COG1901		arCOG01239	[S] Function unknown	Uncharacterized conserved protein	hypothetical protein	VNG1980	RRNAC3253	HQ3089A	NP2324A	HLAC1588	HBOR05920	HMUK1447	HUTA1107	HVO_1989
cHOG0607	COG3277	KOG3262	arCOG02466	[J] Translation, ribosomal structure and biogenesis	RNA-binding protein involved in rRNA processing	hypothetical protein	VNG1366	RRNAC0040	HQ1504A	NP3810A	HLAC0716	HBOR22960	HMUK2789	HUTA2506	HVO_1108
cHOG0608	COG0695	KOG1752	arCOG02606	[O] Posttranslational modification, protein turnover, chaperones	Glutaredoxin and related proteins	hypothetical protein	VNG2115	RRNAC2520	HQ3059A	NP1250A	HLAC0256	HBOR28340	HMUK0847	HUTA1787	HVO_0337
cHOG0609	COG1402		arCOG04536	[R] General function prediction only	Uncharacterized protein, putative amidase	putative amidase [General function prediction only]	VNG0124	PNG7317b	HQ1759A	NP0414A	HLAC0080	HBOR27250	HMUK0580	HUTA1831	HVO_0507
cHOG0610	COG2262		arCOG00353	[R] General function prediction only	GTPases	GTP-binding protein	VNG1275	RRNAC1169	HQ2339A	NP3742A	HLAC1303	HBOR18880	HMUK2404	HUTA0828	HVO_1346
cHOG0611	COG0218	KOG2486	arCOG00355	[R] General function prediction only	Predicted GTPase	probable GTP-binding protein	VNG2587	RRNAC2378	HQ3150A	NP0576A	HLAC1378	HBOR05280	HMUK0625	HUTA1102	HVO_1931
cHOG0612	COG0284	KOG1377	arCOG00081	[F] Nucleotide transport and metabolism	Orotidine-5'-phosphate decarboxylase	orotidine-5'-monophosphate (Ura3)	VNG1673	RRNAC1515	HQ3219A	NP1734A	HLAC1586	HBOR10060	HMUK1801	HUTA0923	HVO_2577
cHOG0613	COG1202		arCOG00554/2	[R] General function prediction only	Superfamily II helicase, archaea-specific	DNA repair protein	VNG2173	RRNAC2756	HQ3065A	NP5144A	HLAC0056	HBOR28920	HMUK1035	HUTA1952	HVO_0283
cHOG0614	COG0258	KOG2520, KOG2518, KOG2519	arCOG04050	[L] Replication, recombination and repair	5'-3' exonuclease (including N-terminal domain of PolI)	endonuclease.putative excision repair protein	VNG1359	RRNAC0032	HQ2418A	NP3784A	HLAC1613	HBOR13850	HMUK2779	HUTA2512	HVO_2873
cHOG0615	COG3363		arCOG04727	[F] Nucleotide transport and metabolism	Archaeal IMP cyclohydrolase	hypothetical protein	VNG2371	RRNAC2659	HQ1006A	NP0732A	HLAC2704	HBOR02200	HMUK0907	HUTA1038	HVO_0011
cHOG0616	COG1156	KOG1351	arCOG00865	[C] Energy production and conversion	Archaeal/vacuolar-type H+-ATPase subunit B	H+-transporting ATP synthase subunit B	VNG2138	RRNAC3160	HQ3243A	NP1032A	HLAC0282	HBOR28550	HMUK1282	HUTA1438	HVO_0317
cHOG0617	COG1832		arCOG04227	[R] General function prediction only	Predicted CoA-binding protein	hypothetical protein	VNG0608	RRNAC1304	HQ1883A	NP4472A	HLAC1762	HBOR18030	HMUK2004	HUTA0095	HVO_1438
												HBOR39260b
cHOG0618	COG2888, COG2092	KOG1668	arCOG01988	#REF!		translation elongation factor eEF-1 subunit beta	VNG1173	RRNAC0261	HQ2898A	NP3686A	HLAC2341	HBOR12200	HMUK2675	HUTA0625	HVO_2752
cHOG0619	COG0461	KOG1377	arCOG00029	[F] Nucleotide transport and metabolism	Orotate phosphoribosyltransferase	orotate phosphoribosyl transferase	VNG2118	RRNAC2521	HQ3229A	NP1256A	HLAC0584	HBOR28380	HMUK0849	HUTA1784	HVO_0333
tucHOG0620			arCOG04723			hypothetical protein	VNG2306	RRNAC2582	HQ1040A	NP1406A	HLAC2707	HBOR02800	HMUK0882	HUTA1550	HVO_2972
cHOG0621	COG0350	KOG4062	arCOG02724	[L] Replication, recombination and repair	Methylated DNA-protein cysteine methyltransferase	methyltransferase homolog	VNG0306	RRNAC1916	HQ1160A	NP0918A	HLAC1270	HBOR24310	HMUK3040	HUTA2893	HVO_0786
tucHOG0622			arCOG04572			hypothetical protein	VNG0847	RRNAC0397	HQ2592A	NP3148A	HLAC1218	HBOR15940	HMUK2498	HUTA1348	HVO_1623
cHOG0623	COG1718	KOG2270	arCOG01180	[DT] Cell cycle control, cell division, chromosome partitioning & signal transduction mechanisms	Serine/threonine protein kinase involved in cell cycle control	predicted serine/threonine protein kinase	VNG2233	RRNAC2476	HQ3398A	NP1312A	HLAC2660	HBOR00880	HMUK0701	HUTA1605	HVO_0135
cHOG0624	COG1321		arCOG02099	[K] Transcription	Mn-dependent transcriptional regulator	transcription repressor	VNG0536	RRNAC0496	HQ1563A	NP2878A	HLAC0657	HBOR23980	HMUK2694	HUTA2026	HVO_0819
cHOG0625	COG0009	KOG3051	arCOG01952	[J] Translation, ribosomal structure and biogenesis	Putative translation factor (SUA5)	predicted translation factor (sua5-related)	VNG2312	RRNAC2602	HQ3708A	NP1420A	HLAC0404	HBOR29370	HMUK0888	HUTA1547	HVO_0253
tucHOG0626			arCOG04551			hypothetical protein	VNG1227	RRNAC0120	HQ2966A	NP3086A	HLAC1960	HBOR12650	HMUK2637	HUTA0185	HVO_2793
cHOG0627	COG0001	KOG1401	arCOG00918	[H] Coenzyme transport and metabolism	Glutamate-1-semialdehyde aminotransferase	glutamate-1-semialdehyde aminotransferase	VNG2326	RRNAC2628	HQ3447A	NP1246A	HLAC2622	HBOR01390	HMUK0914	HUTA1970	HVO_0081
cHOG0628	COG3294		arCOG04230	[S] Function unknown	Uncharacterized conserved protein	hypothetical protein	VNG0804	RRNAC0521	HQ2504A	NP2902A	HLAC0666	HBOR20760	HMUK2568	HUTA0268	HVO_1164
cHOG0629	COG2404		arCOG00423	[R] General function prediction only	Predicted phosphohydrolase (DHH superfamily)	hypothetical protein	VNG2519	RRNAC2217	HQ1067A	NP1428A	HLAC2163	HBOR03830	HMUK0225	HUTA0964	HVO_1824
cHOG0630	COG0435	KOG2903	arCOG04712	[O] Posttranslational modification, protein turnover, chaperones	Predicted glutathione S-transferase	glutathione S-transferase	VNG2281	RRNAC2356	HQ1275A	NP5048A	HLAC0634	HBOR25450	HMUK0652	HUTA2543	HVO_0670
											HLAC2979b
cHOG0631	COG0494	KOG4313, KOG2839, KOG2937, KOG3041, KOG3069	arCOG01072	[LR] Replication, recombination and repair- general function prediction only	NTP pyrophosphohydrolases including oxidative damage repair enzymes	NTP phosphohydrolase	VNG0274	RRNAC1863	HQ1178A	NP1302A	HLAC0778	HBOR24510	HMUK3018	HUTA1193	HVO_0762
cHOG0632	COG1395		arCOG04152	[K] Transcription	Predicted transcriptional regulator	Xre like HTH	VNG2112	RRNAC2519	HQ3058A	NP1320A	HLAC0273	HBOR28330	HMUK0846	HUTA1789	HVO_0338
cHOG0633	COG1107		arCOG00429	[L] Replication, recombination and repair	Archaea-specific RecJ-like exonuclease, contains DnaJ-type Zn finger domain	Archaea specific RecJ like exonuclease.contains dnaJ type Zn finger	VNG0779	RRNAC1441	HQ1581A	NP3224A	HLAC2404	HBOR21970	HMUK1907	HUTA0717	HVO_1018
cHOG0634	COG1491		arCOG04130	[J] Translation, ribosomal structure and biogenesis	Predicted RNA-binding protein	hypothetical protein	VNG1168	RRNAC0258	HQ2894A	NP3680A	HLAC2103	HBOR12150	HMUK2672	HUTA0622	HVO_2747
cHOG0635	COG0035	KOG4203	arCOG04128	[F] Nucleotide transport and metabolism	Uracil phosphoribosyltransferase	uracil phosphoribosyltransferase	VNG2305	RRNAC2577	HQ1029A	NP1408A	HLAC2717	HBOR02710	HMUK0877	HUTA1551	HVO_2981
cHOG0636	COG1575		arCOG00480	[H] Coenzyme transport and metabolism	1,4-dihydroxy-2-naphthoate octaprenyltransferase	menaquinone biosynthesis	VNG1075	RRNAC0845	HQ1875A	NP2734A	HLAC1175	HBOR17690	HMUK2250	HUTA0394	HVO_1462
cHOG0637	COG2236, COG0005	KOG3984, KOG3985	arCOG00040	#REF!		purine phosphoribosyltransferase	VNG0335	RRNAC1757	HQ1260A	NP1204A	HLAC0430	HBOR25240	HMUK0850	HUTA2740	HVO_0694
cHOG0638	COG0225	KOG1635	arCOG02816	[O] Posttranslational modification, protein turnover, chaperones	Peptide methionine sulfoxide reductase	peptide methionine sulfoxide reductase	VNG1180	RRNAC2024	HQ1843A	NP0038A	HLAC0830	HBOR37270b	HMUK0190	HUTA2075	HVO_A0230b
cHOG0639	COG3365		arCOG04416	[S] Function unknown	Uncharacterized protein conserved in archaea	hypothetical protein	VNG2408	RRNAC2709	HQ3737A	NP0592A	HLAC2745	HBOR02090	HMUK0813	HUTA1616	HVO_3013
cHOG0640	COG0494	KOG4313, KOG2839, KOG2937, KOG3041, KOG3069	arCOG01078	[LR] Replication, recombination and repair- general function prediction only	NTP pyrophosphohydrolases including oxidative damage repair enzymes	diadenosine tetraphosphate pyrophosphohydrolase	VNG0431	RRNAC0661	HQ2391A	NP4092A	HLAC1402	HBOR18440	HMUK3070	HUTA0878	HVO_1391
cHOG0641	COG0101	KOG2554, KOG2553	arCOG04449	[J] Translation, ribosomal structure and biogenesis	Pseudouridylate synthase	pseudouridylate synthase I	VNG2003	RRNAC3188	HQ1108A	NP5042A	HLAC1665	HBOR04540	HMUK1305	HUTA2002	HVO_1852
cHOG0642	COG1546		arCOG04589	[R] General function prediction only	Uncharacterized protein (competence- and mitomycin-induced)	hypothetical protein	VNG0368	RRNAC0693	HQ1238A	NP0822A	HLAC1563	HBOR24930	HMUK2959	HUTA2467	HVO_0723
cHOG0643	COG0114	KOG1317	arCOG01749	[C] Energy production and conversion	Fumarase	fumarate hydratase	VNG1356	RRNAC0028	HQ2471A	NP3778A	HLAC2205	HBOR14250	HMUK2778	HUTA2660	HVO_2900
cHOG0644	COG0136	KOG4777	arCOG00494	[E] Amino acid transport and metabolism	Aspartate-semialdehyde dehydrogenase	aspartate-semialdehyde dehydrogenase	VNG1435	RRNAC0365	HQ2908A	NP1988A	HLAC1745	HBOR11210	HMUK2563	HUTA0768	HVO_2487
tucHOG0645			arCOG04717			hypothetical protein	VNG2656	RRNAC2415	HQ3389A	NP0128A	HLAC0408	HBOR28150	HMUK0505	HUTA2873	HVO_0355
cHOG0646	COG0727		arCOG02579	[R] General function prediction only	Predicted Fe-S-cluster oxidoreductase	hypothetical protein	VNG0289	RRNAC1809	HQ1171A	NP1134A	HLAC0557	HBOR24430	HMUK3209	HUTA2907	HVO_0770
cHOG0647	COG0278	KOG0911	arCOG04648	[O] Posttranslational modification, protein turnover, chaperones	Glutaredoxin-related protein	hypothetical protein	VNG0450	RRNAC1308	HQ1665A	NP2066A	HLAC0799	HBOR22700	HMUK2051	HUTA0203	HVO_1081
tucHOG0648			arCOG04635			hypothetical protein	VNG1329	RRNAC1115	HQ2458A	NP4036A	HLAC1649	HBOR14420	HMUK2543	HUTA2882	HVO_2915
cHOG0649	COG1912		arCOG04309	[S] Function unknown	Uncharacterized conserved protein	hypothetical protein	VNG0300	RRNAC1911	HQ1165A	NP0906A	HLAC1036	HBOR18120	HMUK3201	HUTA2899	HVO_0781
cHOG0650	COG1736	KOG2648	arCOG04112	[J] Translation, ribosomal structure and biogenesis	Diphthamide synthase subunit DPH2	hypothetical protein	VNG0854	RRNAC0405	HQ2590A	NP3154A	HLAC0813	HBOR15900	HMUK2492	HUTA2799	HVO_1631
cHOG0651	COG2090		arCOG04171	[S] Function unknown	Uncharacterized protein conserved in archaea	hypothetical protein	VNG0396	RRNAC1816	HQ1529A	NP4060A	HLAC0781	HBOR23420	HMUK3076	HUTA2703	HVO_0879
nucHOG0652g			arCOG06239			hypothetical protein	VNG0596	RRNAC0853	HQ2496A	NP4116A	HLAC1287	HBOR20700	HMUK2324	HUTA0400	HVO_1171
cHOG0653	COG1545		arCOG01286	[R] General function prediction only	Predicted nucleic-acid-binding protein containing a Zn-ribbon	hypothetical protein	VNG0676	RRNAC0930	HQ2308A	NP3440A	HLAC1005	HBOR23840	HMUK2808	HUTA0598	HVO_0834
cHOG0654	COG0123	KOG1343, KOG1342	arCOG00324	[BQ] Chromatin structure and dynamics & Secondary metabolites biosynthesis, transport and catabolism	Deacetylases, including yeast histone deacetylase and acetoin utilization protein	histone deacetylase family protein	VNG0136	RRNAC2299	HQ1437A	NP0318A	HLAC0109	HBOR26810	HMUK0563	HUTA2249	HVO_0522
											HLAC2921b
cHOG0655	COG0049	KOG3291	arCOG04254	[J] Translation, ribosomal structure and biogenesis	Ribosomal protein S7	30S ribosomal protein S7P	VNG2657	RRNAC2423	HQ3390A	NP0124A	HLAC0100	HBOR28160	HMUK0509	HUTA2384	HVO_0354
tucHOG0656			arCOG04783			hypothetical protein	VNG1827	RRNAC3473	HQ3193A	NP1972A	HLAC2592	HBOR09480	HMUK1395	HUTA0425	HVO_2626
cHOG0657	COG0575	KOG1440	arCOG04106	[I] Lipid transport and metabolism	CDP-diglyceride synthetase	hypothetical protein	VNG2119	RRNAC3084	HQ3230A	NP0990A	HLAC0350	HBOR28390	HMUK1106	HUTA0926	HVO_0332
cHOG0658	COG1745		arCOG02254	[R] General function prediction only	Predicted metal-binding protein	hypothetical protein	VNG1086	RRNAC0835	HQ1870A	NP2722A	HLAC1490	HBOR17600	HMUK2537	HUTA2877	HVO_1473
cHOG0659	COG2118	KOG3431	arCOG04179	[R] General function prediction only	DNA-binding protein	hypothetical protein	VNG2008	RRNAC3180	HQ1105A	NP4416A	HLAC2216	HBOR04590	HMUK1300	HUTA1982	HVO_1857
cHOG0660	COG0096	KOG1754		[J] Translation, ribosomal structure and biogenesis	Ribosomal protein S8	30S ribosomal protein S8P	VNG1707	RRNAC1597	HQ2827A	NP4884A	HLAC2434	HBOR10380	HMUK1843	HUTA2307	HVO_2549
cHOG0661	COG1573		arCOG00905	[L] Replication, recombination and repair	Uracil-DNA glycosylase	Uracil DNA glycosylase	VNG2082	RRNAC2796	HQ1380A	NP0084A	HLAC0379	HBOR27510	HMUK0717	HUTA1768	HVO_0444
tucHOG0662			arCOG04696			hypothetical protein	VNG2576	RRNAC2156	HQ3165A	NP0396A	HLAC2399	HBOR05450	HMUK0600	HUTA1405	HVO_1950
cHOG0663	COG1709		arCOG04060	[K] Transcription	Predicted transcriptional regulator	Predicted transcriptional regulator	VNG1616	RRNAC1742	HQ2869A	NP4796A	HLAC1971	HBOR08540	HMUK1744	HUTA2767	HVO_2421
cHOG0664	COG0023	KOG1770, KOG3239	arCOG04223	[J] Translation, ribosomal structure and biogenesis	Translation initiation factor 1 (eIF-1/SUI1) and related proteins	hypothetical protein	VNG2584	RRNAC2445	HQ3162A	NP0388A	HLAC2078	HBOR05410	HMUK0627	HUTA2534	HVO_1946
cHOG0665	COG2324		arCOG02835	[S] Function unknown	Predicted membrane protein	hypothetical protein	VNG1681	RRNAC0318	HQ2861A	NP4768A	HLAC1899	HBOR10670	HMUK1362	HUTA2375	HVO_2526
cHOG0666	COG2138		arCOG02246	[S] Function unknown	Uncharacterized conserved protein	hypothetical protein	VNG1093	RRNAC1289	HQ1656A	NP1588A	HLAC0262	HBOR21160	HMUK2179	HUTA1760	HVO_1128
tucHOG0667			arCOG04777			hypothetical protein	VNG1895	RRNAC3398	HQ3069A	NP3214A	HLAC1978	HBOR07990	HMUK1656	HUTA1376	HVO_2368
tucHOG0668			arCOG06373			hypothetical protein	VNG1820	RRNAC3481	HQ3025A	NP4818A	HLAC1814	HBOR09330	HMUK1403	HUTA0422	HVO_2642
nucHOG0669g			arCOG02206			hypothetical protein	VNG2613	RRNAC2102	HQ1371A	NP0676A	HLAC0396	HBOR27700	HMUK0310	HUTA0334	HVO_0423
cHOG0670	COG1612	KOG2725	arCOG03103	[O] Posttranslational modification, protein turnover, chaperones	Uncharacterized protein required for cytochrome oxidase assembly	cytochrome aa3 controlling protein	VNG1623	RRNAC1751	HQ2733A	NP1770A	HLAC1803	HBOR08720	HMUK1756	HUTA3013	HVO_2433
cHOG0671	COG0447		arCOG00240	[H] Coenzyme transport and metabolism	Dihydroxynaphthoic acid synthase	dihydroxynaphthoic acid synthase	VNG1079	RRNAC0841	HQ1874A	NP2730A	HLAC2150	HBOR17670	HMUK2252	HUTA0395	HVO_1465
cHOG0672	COG0442	KOG4163, KOG2324		[J] Translation, ribosomal structure and biogenesis	Prolyl-tRNA synthetase	proline-tRNA synthetase	VNG0403	RRNAC0166	HQ1715A	NP1796A	HLAC0777	HBOR23500	HMUK3132	HUTA2695	HVO_0870
cHOG0673	COG0391		arCOG04395	[S] Function unknown	Uncharacterized conserved protein	hypothetical protein	VNG1429	RRNAC0051	HQ3012A	NP2028A	HLAC2334	HBOR11120	HMUK2581	HUTA0762	HVO_2479
cHOG0674	COG0479	KOG3049	arCOG00962	[C] Energy production and conversion	Succinate dehydrogenase/fumarate reductase, Fe-S protein subunit	succinate dehydrogenase subunit B	VNG1308	RRNAC1093	HQ2995A	NP4266A	HLAC1989	HBOR12880	HMUK2078	HUTA2833	HVO_2809
cHOG0675	COG2125	KOG1646	arCOG01946	[J] Translation, ribosomal structure and biogenesis	Ribosomal protein S6E (S10)	30S ribosomal protein S6E	VNG2514	RRNAC2212	HQ1070A	NP1368A	HLAC2128	HBOR03790	HMUK0255	HUTA0937	HVO_1827
cHOG0676	COG0082	KOG4492	arCOG04133	[E] Amino acid transport and metabolism	Chorismate synthase	chorismate synthase	VNG1230	RRNAC0124	HQ3357A	NP3082A	HLAC1114	HBOR19190	HMUK2640	HUTA0181	HVO_1306
cHOG0677	COG1369	KOG4639	arCOG01365	[J] Translation, ribosomal structure and biogenesis	RNase P/RNase MRP subunit POP5	hypothetical protein	VNG1279	RRNAC1175	HQ1515A	NP3736A	HLAC0962	HBOR22810	HMUK2400	HUTA2801	HVO_1092
cHOG0678	COG0071	KOG0710	arCOG01832	[O] Posttranslational modification, protein turnover, chaperones	Molecular chaperone (small heat shock protein)	putative heat shock protein	VNG0097	RRNAC2361	HQ1393A	NP0010A	HLAC2370	HBOR27030	HMUK0658	HUTA2547	HVO_0482
cHOG0679	COG2093		arCOG04077	[K] Transcription	DNA-directed RNA polymerase, subunit E''	DNA-directed RNA polymerase subunit E''	VNG2051	RRNAC2830	HQ1338A	NP5078A	HLAC2395	HBOR05030	HMUK0727	HUTA2206	HVO_1898
cHOG0680	COG0051	KOG3321, KOG0900	arCOG01758	[J] Translation, ribosomal structure and biogenesis	Ribosomal protein S10	30S ribosomal protein S10P	VNG2648	RRNAC2405	HQ3384A	NP0306A	HLAC0157	HBOR28100	HMUK0496	HUTA0810	HVO_0360
cHOG0681	COG0051	KOG3321, KOG0900	arCOG01758	[J] Translation, ribosomal structure and biogenesis	Ribosomal protein S10	hypothetical protein	VNG0433	RRNAC0660	HQ2743A	NP4090A	HLAC1403	HBOR18430	HMUK3072	HUTA0879	HVO_1392
tucHOG0682			arCOG06285			hypothetical protein	VNG1783	RRNAC1724	HQ3327A	NP4536A	HLAC2134	HBOR07360	HMUK1542	HUTA0200	HVO_2323
cHOG0683	COG1405, COG1019	KOG1598, KOG1597 ,KOG3351	arCOG01223	#REF!		transcription initiation factor IIB -like homolog	VNG1390	RRNAC0869	HQ2564A	NP3718A	HLAC1043	HBOR15480	HMUK2242	HUTA0402	HVO_1664
tucHOG0684			arCOG04765			hypothetical protein	VNG1916	RRNAC3300	HQ3124A	NP3176A	HLAC1882	HBOR06570	HMUK1593	HUTA1763	HVO_2218
cHOG0685	COG1938		arCOG00347	[R] General function prediction only	Archaeal enzymes of ATP-grasp superfamily	3-isopropylmalate dehydratase	VNG0500	RRNAC0629	HQ2638A	NP4074A	HLAC1486	HBOR16220	HMUK2829	HUTA0342	HVO_1593
cHOG0686	COG2009	KOG0449	arCOG02244	[C] Energy production and conversion	Succinate dehydrogenase/fumarate reductase, cytochrome b subunit	succinate dehydrogenase subunit C	VNG1310	RRNAC1091	HQ2997A	NP4270A	HLAC1987	HBOR12900	HMUK2076	HUTA2835	HVO_2811
tucHOG0687			arCOG04639			hypothetical protein	VNG1289	RRNAC1179	HQ1807A	NP3526A	HLAC0946	HBOR19810	HMUK2395	HUTA0524	HVO_1248
cHOG0688	COG0428	KOG2693, KOG1558, KOG2474	arCOG00577	[P] Inorganic ion transport and metabolism	Predicted divalent heavy-metal cations transporter	GufA protein	VNG0938	RRNAC3110	HQ2238A	NP4402A	HLAC0130	HBOR21230	HMUK1236	HUTA1001	HVO_1003
nucHOG0689g			arCOG02453			hypothetical protein	VNG2400	RRNAC2575	HQ3734A	NP1236A	HLAC2740	HBOR02040	HMUK1130	HUTA2252	HVO_0017
cHOG0690	COG2097	KOG0893	arCOG04473	[J] Translation, ribosomal structure and biogenesis	Ribosomal protein L31E	50S ribosomal protein L31E	VNG2467	RRNAC3113	HQ3423A	NP1014A	HLAC0827	HBOR01070	HMUK1233	HUTA0999	HVO_0116
cHOG0691	COG1889	KOG1596	arCOG00078	[J] Translation, ribosomal structure and biogenesis	Fibrillarin-like rRNA methylase	fibrillarin	VNG1176	RRNAC0865	HQ2567A	NP2062A	HLAC1042	HBOR15440	HMUK2238	HUTA0406	HVO_1669
cHOG0692	COG1358	KOG3406, KOG3166, KOG3167, KOG3387	arCOG01751	[J] Translation, ribosomal structure and biogenesis	Ribosomal protein HS6-type (S12/L30/L7a)	30S ribosomal protein HS6	VNG1157	RRNAC0103	HQ2885A	NP3660A	HLAC1842	HBOR12060	HMUK2621	HUTA0750	HVO_2737
cHOG0693	COG0127	KOG3222	arCOG04184	[F] Nucleotide transport and metabolism	Xanthosine triphosphate pyrophosphatase	HAM1 protein homolog	VNG2043	RRNAC2493	HQ1343A	NP4426A	HLAC2200	HBOR04980	HMUK1176	HUTA1510	HVO_1893
cHOG0694	COG1867	KOG1253	arCOG01219	[J] Translation, ribosomal structure and biogenesis	N2,N2-dimethylguanosine tRNA methyltransferase	N2.N2-dimethylguanosine tRNA methyltransferase	VNG2088	RRNAC2788	HQ3646A	NP0194A	HLAC2358	HBOR29540	HMUK0713	HUTA1529	HVO_0236
cHOG0695	COG1245	KOG0063	arCOG00187	[R] General function prediction only	Predicted ATPase, RNase L inhibitor (RLI) homolog	RNase L inhibitor homolog	VNG2612	RRNAC2103	HQ1372A	NP0678A	HLAC0397	HBOR27690	HMUK0309	HUTA0333	HVO_0424
tucHOG0696			arCOG04760			hypothetical protein	VNG1989	RRNAC3212	HQ3099A	NP4994A	HLAC1961	HBOR05680	HMUK1320	HUTA2686	HVO_1973
cHOG0697	COG1828		arCOG04462	[F] Nucleotide transport and metabolism	Phosphoribosylformylglycinamidine (FGAM) synthase, PurS component	Phosphoribosylformylglycinamidine (FGAM) synthase.PurS component	VNG1944	RRNAC3269	HQ3130A	NP5008A	HLAC1250	HBOR06290	HMUK1425	HUTA2231	HVO_2189
cHOG0698	COG0822	KOG3361	arCOG02077	[C] Energy production and conversion	NifU homolog involved in Fe-S cluster formation	NifU homolog involved in Fe-S cluster formation	VNG2472	RRNAC3102	HQ3428A	NP0940A	HLAC2247	HBOR01150	HMUK1252	HUTA1226	HVO_0107
cHOG0699	COG1781			[F] Nucleotide transport and metabolism	Aspartate carbamoyltransferase, regulatory subunit	aspartate carbamoyltransferase regulatory chain	VNG6311d	RRNAC1224	HQ1878A	NP3520A	HLAC1284	HBOR17820	HMUK2302	HUTA0521	HVO_1455
cHOG0700	COG2139	KOG1732	arCOG04129	[J] Translation, ribosomal structure and biogenesis	Ribosomal protein L21E	50S ribosomal protein L21E	VNG1170	RRNAC0260	HQ2896A	NP3684A	HLAC2277	HBOR12170	HMUK2674	HUTA0624	HVO_2749
cHOG0701	COG3612		arCOG04418	[S] Function unknown	Uncharacterized protein conserved in archaea	hypothetical protein	VNG1670	RRNAC1512	HQ3310A	NP1728A	HLAC2292	HBOR08030	HMUK1798	HUTA0919	HVO_2372
cHOG0702	COG2106	KOG3925	arCOG04069	[S] Function unknown	Uncharacterized conserved protein	hypothetical protein	VNG1688	RRNAC1612	HQ2843A	NP4852A	HLAC2450	HBOR10220	HMUK1827	HUTA2291	HVO_2565
cHOG0703	COG0256	KOG0875	arCOG04088	[J] Translation, ribosomal structure and biogenesis	Ribosomal protein L18	50S ribosomal protein L18P	VNG1714	RRNAC1593	HQ2823A	NP4892A	HLAC2430	HBOR10420	HMUK1847	HUTA2311	HVO_2545
cHOG0704	COG1885		arCOG02119	[S] Function unknown	Uncharacterized protein conserved in archaea	hypothetical protein	VNG0879	RRNAC0441	HQ2663A	NP3468A	HLAC0869	HBOR16680	HMUK2742	HUTA2774	HVO_1560
cHOG0705	COG4023		arCOG02957	[U] Intracellular trafficking, secretion, and vesicular transport		hypothetical protein	VNG2599	RRNAC2111	HQ1302A	NP1308A	HLAC0371	HBOR27570	HMUK0313	HUTA0325	HVO_0437
cHOG0706	COG1478		arCOG02714	[S] Function unknown	Uncharacterized conserved protein	hypothetical protein	VNG2586	RRNAC2436	HQ3153A	NP1054A	HLAC1679	HBOR05320	HMUK0342	HUTA1396	HVO_1936
cHOG0707	COG4083		arCOG04471	[S] Function unknown		putative integral membrane protein	VNG2669	RRNAC1407	HQ1604A	NP1872A	HLAC0898	HBOR23090	HMUK1952	HUTA0244	HVO_0915
cHOG0708	COG0526	KOG3414, KOG0190, KOG0191, KOG0907, KOG0910, KOG1672	arCOG01972	[CO] Energy production and conversion & posttranslational modification, protein turnover, chaperones	Thiol-disulfide isomerase and thioredoxins	thioredoxin	VNG2600	RRNAC2110	HQ1323A	NP1310A	HLAC0372	HBOR27560	HMUK0312	HUTA0326	HVO_0438
cHOG0709	COG2238	KOG3411	arCOG01344	[J] Translation, ribosomal structure and biogenesis	Ribosomal protein S19E (S16A)	30S ribosomal protein S19E	VNG2010	RRNAC3179	HQ1104A	NP2282A	HLAC2312	HBOR04600	HMUK1299	HUTA1981	HVO_1858
cHOG0710	COG0640		arCOG02943	[K] Transcription		transcriptional regulator	VNG0293	RRNAC1811	HQ1169A	NP1176A	HLAC0549	HBOR24410	HMUK3207	HUTA2906	HVO_0772
cHOG0711	COG4276		arCOG04604	[S] Function unknown		hypothetical protein	VNG1120	RRNAC0776	HQ2538A	NP2750A	HLAC1518	HBOR14960	HMUK3113	HUTA0588	HVO_1712
cHOG0712	COG0615	KOG2804, KOG2803	arCOG01222	[IM] Lipid transport and metabolism & cell wall/membrane/envelope biogenesis	Cytidylyltransferase	glycerol-3-phosphate cytidyltransferase	VNG0777	RRNAC1438	HQ1579A	NP3220A	HLAC2406	HBOR21940	HMUK1909	HUTA0715	HVO_1015
cHOG0713	COG1407		arCOG01150	[R] General function prediction only	Predicted ICC-like phosphoesterases	phosphoesterase	VNG1252	RRNAC1137	HQ2403A	NP3964A	HLAC0625	HBOR18990	HMUK2420	HUTA0546	HVO_1336
HOG0714h			arCOG04728			hypothetical protein	VNG2376	RRNAC2664	HQ1004A	NP0548A	HLAC2742	HBOR02140	HMUK0759	HUTA1620	HVO_0006
cHOG0715	COG1335	KOG4003	arCOG01943	[Q] Secondary metabolites biosynthesis, transport and catabolism	Amidases related to nicotinamidase	isochorismatase	VNG2537	RRNAC2236	HQ1060A	NP1170A	HLAC2473	HBOR04000	HMUK0202	HUTA0972	HVO_1809
cHOG0716	COG1812		arCOG01678	[E] Amino acid transport and metabolism	Archaeal S-adenosylmethionine synthetase	S-adenosylmethionine synthetase	VNG1297	RRNAC1233	HQ2584A	NP3100A	HLAC1394	HBOR15700	HMUK2306	HUTA0513	HVO_1649
cHOG0717	COG2047		arCOG00348	[R] General function prediction only	Uncharacterized protein (ATP-grasp superfamily)	hypothetical protein	VNG0546	RRNAC3510	HQ1257A	NP1624A	HLAC1007	HBOR25200	HMUK2882	HUTA2792	HVO_0697
cHOG0718	COG0144	KOG2360, KOG1122, KOG2198	arCOG00973	[J] Translation, ribosomal structure and biogenesis	tRNA and rRNA cytosine-C5-methylases	proliferating-cell nucleolar antigen	VNG0499	RRNAC0628	HQ2637A	NP4072A	HLAC1485	HBOR16210	HMUK2830	HUTA0341	HVO_1594
tucHOG0719			arCOG04738/2			hypothetical protein	VNG1381	RRNAC2893	HQ3439A	NP0698A	HLAC0011	HBOR01290	HMUK1071	HUTA2973	HVO_0093
tucHOG0720			arCOG04759			hypothetical protein	VNG1998	RRNAC3200	HQ3073A	NP4482A	HLAC2009	HBOR05550	HMUK1310	HUTA2600	HVO_1960
tucHOG0721			arCOG04699/2			hypothetical protein	VNG2515	RRNAC2214	HQ1068A	NP1370A	HLAC2548	HBOR03810	HMUK0227	HUTA0962	HVO_1825
cHOG0722	COG2012	KOG3218	arCOG04258	[K] Transcription	DNA-directed RNA polymerase, subunit H, RpoH/RPB5	DNA-directed RNA polymerase subunit H	VNG2668	RRNAC2432	HQ3397A	NP0108A	HLAC0108	HBOR28250	HMUK0516	HUTA0785	HVO_0346
cHOG0723	COG0717		arCOG04048	[F] Nucleotide transport and metabolism	Deoxycytidine deaminase	deoxycytidine triphosphate deaminase	VNG0245	RRNAC1776	HQ1278A	NP5166A	HLAC0445	HBOR25490	HMUK0021	HUTA2714	HVO_0661
tucHOG0724			arCOG04578			hypothetical protein	VNG0906	RRNAC0469	HQ1698A	NP3104A	HLAC1033	HBOR22170	HMUK2719	HUTA2813	HVO_1037
cHOG0725	COG0131	KOG3143	arCOG04398	[E] Amino acid transport and metabolism	Imidazoleglycerol-phosphate dehydratase	imidazoleglycerol-phosphate dehydratase	VNG2295	RRNAC2555	HQ1026A	NP2258A	HLAC2701	HBOR02590	HMUK0863	HUTA2124	HVO_2986
cHOG0726	COG2004	KOG3424	arCOG04182	[J] Translation, ribosomal structure and biogenesis	Ribosomal protein S24E	30S ribosomal protein S24E	VNG2048	RRNAC2488	HQ1340A	NP5074A	HLAC2393	HBOR05010	HMUK1171	HUTA1956	HVO_1896
tucHOG0727			arCOG04550			hypothetical protein	VNG1220	RRNAC0117	HQ2973A	NP4144A	HLAC1838	HBOR12670	HMUK2634	HUTA0669	HVO_2796
nucHOG0728g			arCOG04162			membrane anchor	VNG1309	RRNAC1092	HQ2996A	NP4268A	HLAC1988	HBOR12890	HMUK2077	HUTA2834	HVO_2810
cHOG0729	COG1675	KOG2593	arCOG04270	[K] Transcription	Transcription initiation factor IIE, alpha subunit	transcription initiation factor IIE alpha subunit	VNG0757	RRNAC0861	HQ2491A	NP4106A	HLAC1708	HBOR20670	HMUK2330	HUTA0285	HVO_1174
tucHOG0730			arCOG04588			hypothetical protein	VNG0429	RRNAC0664	HQ2393A	NP0370A	HLAC0836	HBOR18470	HMUK3067	HUTA0873	HVO_1388
cHOG0731	COG0640		arCOG02943	[K] Transcription		transcriptional regulator	VNG0511	RRNAC3327	HQ1541A	NP1522A	HLAC0184	HBOR23680	HMUK2901	HUTA0369	HVO_0852
											HLAC3617b
											HLAC3645b
nucHOG0732g			arCOG03114/2			hypothetical protein	VNG0227	RRNAC1691	HQ1291A	NP0628A	HLAC0257	HBOR25650	HMUK0026	HUTA2427	HVO_0645
cHOG0733	COG1605	KOG0795	arCOG04601	[E] Amino acid transport and metabolism	Chorismate mutase	hypothetical protein	VNG1244	RRNAC0752	HQ2763A	NP3980A	HLAC1875	HBOR19090	HMUK2349	HUTA3024	HVO_1322
cHOG0734	COG2524		arCOG00610	[K] Transcription	Predicted transcriptional regulator, contains C-terminal CBS domains	inosine-5'-monophosphate dehydrogenase	VNG0890	RRNAC0451	HQ2649A	NP3506A	HLAC0936	HBOR16490	HMUK2734	HUTA2771	HVO_1577
HOG0735h			arCOG04575			hypothetical protein	VNG0717	RRNAC0418	HQ2695A	NP3364A	HLAC1398	HBOR17220	HMUK2489	HUTA0531	HVO_1516
cHOG0736	COG2443	KOG3498	arCOG02204	[U] Intracellular trafficking, secretion, and vesicular transport	Preprotein translocase subunit Sss1	protein translocase	VNG0375	RRNAC0700	HQ1242A	NP0812A	HLAC0900	HBOR24990	HMUK2937	HUTA0894	HVO_0718
cHOG0737	COG0197	KOG3422, KOG0857	arCOG04113	[J] Translation, ribosomal structure and biogenesis	Ribosomal protein L16/L10E	50S ribosomal protein L10E	VNG0099	RRNAC2357	HQ1391A	NP0416A	HLAC0057	HBOR27050	HMUK0653	HUTA2544	HVO_0484
cHOG0738	COG1873		arCOG02155	[S] Function unknown	Uncharacterized conserved protein	hypothetical protein	VNG0982	RRNAC0743	HQ2582A	NP3706A	HLAC1399	HBOR15200	HMUK2388	HUTA0396	HVO_1691
nucHOG0739g			arCOG04744			nonhistone chromosomal protein homolog	VNG2508	RRNAC2971	HQ1054A	NP0424A	HLAC0021	HBOR03160	HMUK0660	HUTA1680	HVO_2941
cHOG0740	COG0186	KOG1740, KOG1728	arCOG04096	[J] Translation, ribosomal structure and biogenesis	Ribosomal protein S17	30S ribosomal protein S17P	VNG1700	RRNAC1603	HQ2833A	NP4872A	HLAC2440	HBOR10320	HMUK1837	HUTA2301	HVO_2555
cHOG0741	COG1761	KOG4392, KOG3438	arCOG04111	[K] Transcription	DNA-directed RNA polymerase, subunit L	DNA-directed RNA polymerase subunit L	VNG0860	RRNAC1396	HQ1696A	NP4162A	HLAC0620	HBOR22240	HMUK1961	HUTA0627	HVO_1042
cHOG0742	COG2450, COG3342		arCOG02263	#REF!		hypothetical protein	VNG2644	RRNAC2085	HQ3071A	NP0342A	HLAC0118	HBOR28000	HMUK0618	HUTA0144	HVO_0392
cHOG0743	COG2167	KOG0002	arCOG04177	[J] Translation, ribosomal structure and biogenesis	Ribosomal protein L39E	50S ribosomal proteins L39E	VNG2469	RRNAC3112	HQ3424A	NP1012A	HLAC0828	HBOR01080	HMUK1234	HUTA1000	HVO_0115
tucHOG0744			arCOG04667			hypothetical protein	VNG1777	RRNAC1713	HQ3333A	NP4554A	HLAC2001	HBOR07300	HMUK1551	HUTA2826	HVO_2314
cHOG0745	COG0080	KOG3257, KOG0886	arCOG04372	[J] Translation, ribosomal structure and biogenesis	Ribosomal protein L11	50S ribosomal protein L11P	VNG1108	RRNAC1414	HQ2922A	NP4454A	HLAC1983	HBOR12260	HMUK2187	HUTA0252	HVO_2758
tucHOG0746			arCOG04630			hypothetical protein	VNG1403	RRNAC1065	HQ2999A	NP3442A	HLAC1478	HBOR13610	HMUK2230	HUTA0413	HVO_2850
tucHOG0747			arCOG04688			putative winged helix DBD	VNG2641	RRNAC2078	HQ3111A	NP0434A	HLAC0333	HBOR27930	HMUK0613	HUTA0147	HVO_0398
cHOG0748	COG1400	KOG3198	arCOG01217	[U] Intracellular trafficking, secretion, and vesicular transport	Signal recognition particle 19 kDa protein	signal recognition particle	VNG1367	RRNAC0041	HQ1503A	NP3812A	HLAC0717	HBOR22970	HMUK2790	HUTA2505	HVO_1109
cHOG0749	COG0478	KOG2268	arCOG01181	[T] Signal transduction mechanisms	RIO-like serine/threonine protein kinase fused to N-terminal HTH domain	predicted serine/threonine protein kinase with HTH	VNG0179	RRNAC2036	HQ1420A	NP0248A	HLAC0533	HBOR26420	HMUK0196	HUTA2401	HVO_0569
cHOG0750	COG2051	KOG1779	arCOG04108	[J] Translation, ribosomal structure and biogenesis	Ribosomal protein S27E	30S ribosomal protein S27E	VNG0550	RRNAC3513	HQ1254A	NP1616A	HLAC1010	HBOR25170	HMUK2879	HUTA2789	HVO_0700
tucHOG0751			arCOG04775			hypothetical protein	VNG1809	RRNAC3357	HQ3312A	NP4510A	HLAC1717	HBOR07860	HMUK1634	HUTA0066	HVO_2359
cHOG0752	COG0102	KOG3204, KOG3203	arCOG04242	[J] Translation, ribosomal structure and biogenesis	Ribosomal protein L13	50S ribosomal protein L13P	VNG1138	RRNAC0065	HQ2939A	NP2838A	HLAC1821	HBOR12510	HMUK2594	HUTA2519	HVO_2778
cHOG0753	COG0091	KOG3353, KOG1711	arCOG04098	[J] Translation, ribosomal structure and biogenesis	Ribosomal protein L22	50S ribosomal protein L22P	VNG1695	RRNAC1606	HQ2837A	NP4864A	HLAC2444	HBOR10280	HMUK1833	HUTA2297	HVO_2559
cHOG0754	COG2023	KOG4394	arCOG04345	[J] Translation, ribosomal structure and biogenesis	RNase P subunit RPR2	hypothetical protein	VNG0599	RRNAC1349	HQ2501A	NP4480A	HLAC0943	HBOR20730	HMUK1998	HUTA0089	HVO_1167
cHOG0755	COG0139	KOG4311	arCOG02676	[E] Amino acid transport and metabolism	Phosphoribosyl-AMP cyclohydrolase	N1-(5-Phospho-D-ribosyl)-AMP 1.6-hydrolase	VNG2284	RRNAC2524	HQ1022A	NP5154A	HLAC2182	HBOR02530	HMUK0854	HUTA1781	HVO_2992
tucHOG0756			arCOG04602			hypothetical protein	VNG0677	RRNAC0767	HQ2355A	NP1676A	HLAC1177	HBOR20990	HMUK2905	HUTA2970	HVO_1142
cHOG0757	COG0089	KOG1751	arCOG04072	[J] Translation, ribosomal structure and biogenesis	Ribosomal protein L23	50S ribosomal protein L23P	VNG1691	RRNAC1609	HQ2840A	NP4858A	HLAC2447	HBOR10250	HMUK1830	HUTA2294	HVO_2562
cHOG0758	COG2007	KOG3283, KOG3163	arCOG04154	[J] Translation, ribosomal structure and biogenesis	Ribosomal protein S8E	30S ribosomal protein S8E	VNG1668	RRNAC1511	HQ3309A	NP4798A	HLAC1967	HBOR08040	HMUK1797	HUTA0917	HVO_2373
cHOG0759	COG3427		arCOG01927	[S] Function unknown	Uncharacterized conserved protein	hypothetical protein	VNG0769	RRNAC0811	HQ2349A	NP0376A	HLAC0690	HBOR20550	HMUK2340	HUTA0002	HVO_1187
cHOG0760	COG0184	KOG2815, KOG0400	arCOG04185	[J] Translation, ribosomal structure and biogenesis	Ribosomal protein S15P/S13E	30S ribosomal protein S15P	VNG0790	RRNAC1426	HQ2361A	NP3204A	HLAC0615	HBOR20930	HMUK2134	HUTA0725	HVO_1148
nucHOG0761g			arCOG04576			hypothetical protein	VNG1384	RRNAC0432	HQ2677A	NP2692A	HLAC0911	HBOR16950	HMUK2751	HUTA2812	HVO_1535
cHOG0762	COG0295	KOG0833	arCOG04173	[F] Nucleotide transport and metabolism	Cytidine deaminase	cytidine aminohydrolase	VNG0896	RRNAC0446	HQ2646A	NP3512A	HLAC0939	HBOR16430	HMUK2739	HUTA1386	HVO_1581
cHOG0763	COG2827		arCOG04722	[L] Replication, recombination and repair	Predicted endonuclease containing a URI domain	predicted endonuclease containing a URI domain	VNG2274	RRNAC2569	HQ3675A	NP0776A	HLAC2636	HBOR00510	HMUK1139	HUTA2257	HVO_0198
cHOG0764	COG0361	KOG3403	arCOG01179	[J] Translation, ribosomal structure and biogenesis	Translation initiation factor 1 (IF-1)	translation initiation factor eIF-1A	VNG2234	RRNAC2474	HQ3399A	NP1258A	HLAC2368	HBOR00870	HMUK0702	HUTA1606	HVO_0136
nucHOG0765g			arCOG04799			putative winged helix DBD	VNG1640	RRNAC1628	HQ2783A	NP3352A	HLAC1936	HBOR08970	HMUK1760	HUTA1293	HVO_2518
cHOG0766	COG1873		arCOG02155	[S] Function unknown	Uncharacterized conserved protein	hypothetical protein	VNG1995	RRNAC3205	HQ3075A	NP4984A	HLAC2061	HBOR05600	HMUK1314	HUTA2681	HVO_1964
cHOG0767	COG0231	KOG3271	arCOG04277	[J] Translation, ribosomal structure and biogenesis	Translation elongation factor P (EF-P)/translation initiation factor 5A (eIF-5A)	translation initiation factor eIF-5A	VNG1768	RRNAC1929	HQ3348A	NP4752A	HLAC1578	HBOR07140	HMUK1604	HUTA2581	HVO_2300
cHOG0768	COG2150		arCOG02316	[R] General function prediction only	Predicted regulator of amino acid metabolism, contains ACT domain	regulator of animo acid metabolism	VNG2296	RRNAC2554	HQ1027A	NP1404A	HLAC2625	HBOR02610	HMUK0864	HUTA2125	HVO_2984
cHOG0769	COG2098		arCOG04705	[S] Function unknown	Uncharacterized protein conserved in archaea	hypothetical protein	VNG0127	RRNAC2306	HQ1136A	NP0408A	HLAC0062	HBOR27270	HMUK0577	HUTA1827	HVO_0510
cHOG0770	COG1383	KOG0187	arCOG01885	[J] Translation, ribosomal structure and biogenesis	Ribosomal protein S17E	30S ribosomal protein S17E	VNG1433	RRNAC0055	HQ3016A	NP1992A	HLAC2338	HBOR11080	HMUK2585	HUTA0766	HVO_2475
cHOG0771	COG0048	KOG1750, KOG1749	arCOG04255	[J] Translation, ribosomal structure and biogenesis	Ribosomal protein S12	30S ribosomal protein S12P	VNG2658	RRNAC2424	HQ3391A	NP0122A	HLAC0101	HBOR28170	HMUK0510	HUTA2383	HVO_0353
cHOG0772	COG0093	KOG0901	arCOG04095	[J] Translation, ribosomal structure and biogenesis	Ribosomal protein L14	50S ribosomal protein L14P	VNG1701	RRNAC1602	HQ2832A	NP4874A	HLAC2439	HBOR10330	HMUK1838	HUTA2302	HVO_2554
cHOG0773	COG1996	KOG3507	arCOG04341	[K] Transcription	DNA-directed RNA polymerase, subunit RPC10 (contains C4-type Zn-finger)	DNA-directed RNA polymerase subunit P	VNG0237	RRNAC1668	HQ1284A	NP5234A	HLAC0565	HBOR25560	HMUK0013	HUTA2673	HVO_0653
cHOG0774	COG0098	KOG2646, KOG0877	arCOG04087	[J] Translation, ribosomal structure and biogenesis	Ribosomal protein S5	30S ribosomal protein S5P	VNG1715	RRNAC1592	HQ2822A	NP4894A	HLAC2429	HBOR10430	HMUK1848	HUTA2312	HVO_2544
cHOG0775	COG0838		arCOG01557	[C] Energy production and conversion	NADH:ubiquinone oxidoreductase subunit 3 (chain A)	NADH dehydrogenase/oxidoreductase-like protein	VNG0635	RRNAC1447	HQ1637A	NP2292A	HLAC0704	HBOR21470	HMUK1917	HUTA0706	HVO_0978
cHOG0776	COG1913		arCOG00458	[R] General function prediction only	Predicted Zn-dependent proteases	hypothetical protein	VNG2610	RRNAC2105	HQ1374A	NP0774A	HLAC0334	HBOR27660	HMUK0307	HUTA0329	HVO_0429
cHOG0777	COG0839		arCOG04654	[C] Energy production and conversion	NADH:ubiquinone oxidoreductase subunit 6 (chain J)	hypothetical protein	VNG0641	RRNAC1452	HQ1643A	NP2304A	HLAC0709	HBOR21420	HMUK1922	HUTA0697	HVO_0983
cHOG0778	COG1860		arCOG04477	[S] Function unknown	Uncharacterized protein conserved in archaea	hypothetical protein	VNG1401	RRNAC1064	HQ3004A	NP3406A	HLAC2319	HBOR13620	HMUK2227	HUTA0414	HVO_2851
cHOG0779	COG1758	KOG3405	arCOG01268	[K] Transcription	DNA-directed RNA polymerase, subunit K/omega	DNA-directed RNA polymerase subunit K	VNG1141	RRNAC0068	HQ2936A	NP2844A	HLAC1824	HBOR12480	HMUK2597	HUTA2516	HVO_2775
tucHOG0780			arCOG04616			hypothetical protein	VNG0508	RRNAC0928	HQ2626A	NP1672A	HLAC1786	HBOR16100	HMUK2811	HUTA1485	HVO_1611
cHOG0899	COG1209		arCOG00664	[M] Cell wall/membrane/envelope biogenesis	dTDP-glucose pyrophosphorylase	glucose-1-phosphate thymidylyltransferase	VNG0047	RRNAC2343	HQ2682A	NP4674A	HLAC2957b	HBOR31610b	HMUK1431	HUTA1140	HVO_1527
						glucose-1-phosphate thymidylyltransferase	VNG0064	RRNAC3238	HQ3507A			HBOR36630b	HMUK1219
						glucose-1-phosphate thymidylyltransferase	VNG1055	PNG7218b
HOG0905i,j,k			arCOG04547			ABC transporter.ATP-binding protein homolog	VNG0667	RRNAC0045	HQ1576A	NP2444A	HLAC2851b	HBOR21900	HMUK2799	HUTA2486	HVO_1012
						hypothetical protein	VNG2202					HBOR30880b
cHOG0906	COG2217	KOG0207	arCOG01576	[P] Inorganic ion transport and metabolism	Cation transport ATPase	molybdenum-binding protein	VNG0700	RRNAC0504	HQ1119A	NP2668A	HLAC3052b	HBOR33940b	HMUK2692	HUTA1754	HVO_1751
								PNG6046b
cHOG0907	COG1845		arCOG04650	[C] Energy production and conversion	Heme/copper-type cytochrome/quinol oxidase, subunit 3	cytochrome c oxidase subunit III	VNG0662	RRNAC0882	HQ2352A	NP2450A	HLAC2853b	HBOR21030	HMUK1958	HUTA0305	HVO_1138
								RRNAC1399
cHOG0910	COG3428		arCOG04619	[S] Function unknown	Predicted membrane protein	hypothetical protein	VNG1353	RRNAC0955	HQ1496A	NP2780A	HLAC1204	HBOR21800	HMUK2114	HUTA0354	HVO_0953
tucHOG0911			arCOG04599			hypothetical protein	VNG1002	RRNAC0749	HQ2384A	NP3380A	HLAC1210	HBOR19530	HMUK2359	HUTA2783	HVO_1274
cHOG0912	COG0516, COG0517	KOG2550 ,KOG1764	arCOG00612	#REF!		inosine monophosphate dehydrogenase	VNG1001	RRNAC0748	HQ2382A	NP3384A	HLAC1209	HBOR19570	HMUK2358	HUTA2784	HVO_1273
cHOG0913	COG0053	KOG1485	arCOG01474	[P] Inorganic ion transport and metabolism	Predicted Co/Zn/Cd cation transporters	cation efflux system protein (zinc/cadmium)	VNG1862	RRNAC3425	HQ3206A	NP3196A	HLAC1199	HBOR09740	HMUK1513	HUTA0076	HVO_2602
cHOG0914	COG1308	KOG2239	arCOG04061	[K] Transcription	Transcription factor homologous to NACalpha-BTF3	NACalpha-BTF3-like transcriptional regulator	VNG0424	RRNAC0214	HQ2399A	NP0354A	HLAC1390	HBOR18540	HMUK3183	HUTA0227	HVO_1382
cHOG0919	COG1635	KOG2960	arCOG00574	[H] Coenzyme transport and metabolism	Flavoprotein involved in thiazole biosynthesis	thiamine biosynthetic enzyme	VNG2604	RRNAC1782	HQ1276A	NP5174A	HLAC2980b	HBOR25460	HMUK0002	HUTA2718	HVO_0665
cHOG0923	COG2412		arCOG04051	[S] Function unknown	Uncharacterized conserved protein	hypothetical protein	VNG2470	RRNAC3107	HQ3426A	NP0996A	HLAC2689	HBOR01130	HMUK1241	HUTA1004	HVO_0111
tucHOG0925			arCOG04600			hypothetical protein	VNG1003	RRNAC0750	HQ2385A	NP3378A	HLAC1211	HBOR19520	HMUK2360	HUTA2782	HVO_1276
tucHOG0927			arCOG04568			hypothetical protein	VNG1046	RRNAC0328	HQ2699A	NP4202A	HLAC1776	HBOR17270	HMUK2650	HUTA0660	HVO_1512
cHOG0928	COG3402		arCOG04622/3	[S] Function unknown	Uncharacterized conserved protein	hypothetical protein	VNG1355	RRNAC0956	HQ1497A	NP2782A	HLAC1203	HBOR21790	HMUK2115	HUTA0355	HVO_0954
cHOG0930	COG1418		arCOG01860	[R] General function prediction only	Predicted HD superfamily hydrolase	hypothetical protein	VNG0534	RRNAC1822	HQ1712A	NP1636A	HLAC1197	HBOR23530	HMUK3081	HUTA0344	HVO_0867
cHOG0932	COG0526	KOG3414, KOG0190, KOG0191, KOG0907, KOG0910, KOG1672	arCOG04633	[CO] Energy production and conversion & posttranslational modification, protein turnover, chaperones	Thiol-disulfide isomerase and thioredoxins	hypothetical protein	VNG1302	RRNAC1112	HQ2557A	NP3114A	HLAC1359	HBOR15610	HMUK2311	HUTA0508	HVO_1655
cHOG0933	COG3361		arCOG04579	[S] Function unknown	Uncharacterized conserved protein	hypothetical protein	VNG1746	RRNAC0485	HQ1500A	NP2788A	HLAC1200	HBOR21740	HMUK2704	HUTA0115	HVO_0959
cHOG0934	COG1534		arCOG01346	[J] Translation, ribosomal structure and biogenesis	Predicted RNA-binding protein containing KH domain, possibly ribosomal protein	hypothetical protein	VNG0601	RRNAC1348	HQ2502A	NP4478A	HLAC1188	HBOR20740	HMUK1999	HUTA0090	HVO_1166
cHOG0977	COG3609		arCOG01009	[K] Transcription	Predicted transcriptional regulators containing the CopG/Arc/MetJ DNA-binding domain	transcriptional regulator	VNG0194	RRNAC2002	HQ1414A	NP5326A	HLAC0524	HBOR26240	HMUK0168	HUTA2407	HVO_0582
cHOG1011	COG2260	KOG3503	arCOG00906	[J] Translation, ribosomal structure and biogenesis	Predicted Zn-ribbon RNA-binding protein	hypothetical protein	VNG0548	RRNAC3511	HQ1256A	NP1620A	HLAC1008	HBOR25190	HMUK2881	HUTA2791	HVO_0698
HOG1012j	COG0746		arCOG01872	[H] Coenzyme transport and metabolism	Molybdopterin-guanine dinucleotide biosynthesis protein A	molybdopterin-guanine dinucleotide biosynthesis protein A	VNG0824	RRNAC1317	HQ2376A	NP2138A	HLAC2224	HBOR23020	HMUK2964	HUTA2262	HVO_B0245b
a-Organism name abbreviations are as follows: Halobacterium sp. NRC-1 (NRC-1), H. marismortui (Hma), N. pharaonis (Nph), H. walsbyi (Hwa), H. lacusprofundi (Hla), H. borinquense (Hbo), H. mukohataei (Hmu), H. utahensis (Hut), and H. volcanii (Hvo).
b- peptides coded for on the extrachromosomal elements
c- peptides coded for on common regions of pNRCs
d- peptides coded for on unique regions of pNRCs
e- Pairwise alignments between the haloarchaeal sequences and the non-haloarchaeal sequence indicate that the cluster is nearly unique to haloarchaea with 99.0% confidence
f- Pairwise alignments between the haloarchaeal sequences and the non-haloarchaeal sequence indicate that the cluster is nearly unique to haloarchaea with 99.99%
g- Pairwise alignments between the haloarchaeal sequences and the non-haloarchaeal sequence indicate that the cluster is nearly unique to haloarchaea with 99.99999%
h- Homolog not identified in H. jeotgali
i- Homolog not identified in H. xanaduensis
j- Homolog not identified in N. magadii
k- Homolog not identified in H. turkmenica

## Sheet: Sheet1
associated COG	Functional categories
COG2036	[B] Chromatin structure and dynamics
COG1243	[BK] Chromatin structure and dynamics & transcription
COG0123	[BQ] Chromatin structure and dynamics & Secondary metabolites biosynthesis, transport and catabolism
COG0644	[C] Energy production and conversion
COG1146	[C] Energy production and conversion
COG0636	[C] Energy production and conversion
COG0633	[C] Energy production and conversion
COG1005	[C] Energy production and conversion
COG1252	[C] Energy production and conversion
COG0377	[C] Energy production and conversion
COG1013	[C] Energy production and conversion
COG1413	[C] Energy production and conversion
COG0074	[C] Energy production and conversion
COG1053	[C] Energy production and conversion
COG1269	[C] Energy production and conversion
COG1527	[C] Energy production and conversion
COG0538	[C] Energy production and conversion
COG1155	[C] Energy production and conversion
COG1390	[C] Energy production and conversion
COG1008	[C] Energy production and conversion
COG0045	[C] Energy production and conversion
COG0371	[C] Energy production and conversion
COG1143	[C] Energy production and conversion
COG0644	[C] Energy production and conversion
COG0644	[C] Energy production and conversion
COG1007	[C] Energy production and conversion
COG1031	[C] Energy production and conversion
COG1436	[C] Energy production and conversion
COG1048	[C] Energy production and conversion
COG0372	[C] Energy production and conversion
COG1013	[C] Energy production and conversion
COG0633	[C] Energy production and conversion
COG1141	[C] Energy production and conversion
COG0839	[C] Energy production and conversion
COG1394	[C] Energy production and conversion
COG0221	[C] Energy production and conversion
COG1156	[C] Energy production and conversion
COG0114	[C] Energy production and conversion
COG0479	[C] Energy production and conversion
COG2009	[C] Energy production and conversion
COG0822	[C] Energy production and conversion
COG0838	[C] Energy production and conversion
COG0839	[C] Energy production and conversion
COG1845	[C] Energy production and conversion
COG0526	[CO] Energy production and conversion & posttranslational modification, protein turnover, chaperones
COG0526	[CO] Energy production and conversion & posttranslational modification, protein turnover, chaperones
COG0526	[CO] Energy production and conversion & posttranslational modification, protein turnover, chaperones
COG0526	[CO] Energy production and conversion & posttranslational modification, protein turnover, chaperones
COG1009	[CP] Energy production and conversion & Inorganic ion transport and metabolism
COG0489	[D] Cell cycle control, cell division, chromosome partitioning
COG1196	[D] Cell cycle control, cell division, chromosome partitioning
COG0206	[D] Cell cycle control, cell division, chromosome partitioning
COG1718	[DT] Cell cycle control, cell division, chromosome partitioning & signal transduction mechanisms
COG2309	[E] Amino acid transport and metabolism
COG2873	[E] Amino acid transport and metabolism
COG0112	[E] Amino acid transport and metabolism
COG0436	[E] Amino acid transport and metabolism
COG0079	[E] Amino acid transport and metabolism
COG2423	[E] Amino acid transport and metabolism
COG0334	[E] Amino acid transport and metabolism
COG0547	[E] Amino acid transport and metabolism
COG0460	[E] Amino acid transport and metabolism
COG0520	[E] Amino acid transport and metabolism
COG0174	[E] Amino acid transport and metabolism
COG1164	[E] Amino acid transport and metabolism
COG1446	[E] Amino acid transport and metabolism
COG0287	[E] Amino acid transport and metabolism
COG0079	[E] Amino acid transport and metabolism
COG0436	[E] Amino acid transport and metabolism
COG0141	[E] Amino acid transport and metabolism
COG0128	[E] Amino acid transport and metabolism
COG2309	[E] Amino acid transport and metabolism
COG0165	[E] Amino acid transport and metabolism
COG0137	[E] Amino acid transport and metabolism
COG0367	[E] Amino acid transport and metabolism
COG2021	[E] Amino acid transport and metabolism
COG0135	[E] Amino acid transport and metabolism
COG0077	[E] Amino acid transport and metabolism
COG0560	[E] Amino acid transport and metabolism
COG0083	[E] Amino acid transport and metabolism
COG0620	[E] Amino acid transport and metabolism
COG0031	[E] Amino acid transport and metabolism
COG0118	[E] Amino acid transport and metabolism
COG3842	[E] Amino acid transport and metabolism
COG0547	[E] Amino acid transport and metabolism
COG0106	[E] Amino acid transport and metabolism
COG0527	[E] Amino acid transport and metabolism
COG0134	[E] Amino acid transport and metabolism
COG0040	[E] Amino acid transport and metabolism
COG1465	[E] Amino acid transport and metabolism
COG0006	[E] Amino acid transport and metabolism
COG1246	[E] Amino acid transport and metabolism
COG0133	[E] Amino acid transport and metabolism
COG2317	[E] Amino acid transport and metabolism
COG0346	[E] Amino acid transport and metabolism
COG0498	[E] Amino acid transport and metabolism
COG1171	[E] Amino acid transport and metabolism
COG0107	[E] Amino acid transport and metabolism
COG0136	[E] Amino acid transport and metabolism
COG0082	[E] Amino acid transport and metabolism
COG1812	[E] Amino acid transport and metabolism
COG0131	[E] Amino acid transport and metabolism
COG1605	[E] Amino acid transport and metabolism
COG0139	[E] Amino acid transport and metabolism
COG0462	[EF] Amino acid & nucleotide transport and metabolism
COG0458	[EF] Amino acid & nucleotide transport and metabolism
COG0505	[EF] Amino acid & nucleotide transport and metabolism
COG0477	[EGPR] Amino acid, carbohydrate, & inorganic ion transport and metabolism- general function prediction only
COG0477	[EGPR] Amino acid, carbohydrate, & inorganic ion transport and metabolism- general function prediction only
COG0175	[EH] Amino acid & coenzyme transport and metabolism
COG0111	[EH] Amino acid & coenzyme transport and metabolism
COG0115	[EH] Amino acid & coenzyme transport and metabolism
COG0147	[EH] Amino acid & coenzyme transport and metabolism
COG0147	[EH] Amino acid & coenzyme transport and metabolism
COG0115	[EH] Amino acid & coenzyme transport and metabolism
COG1685	[EH] Amino acid & coenzyme transport and metabolism
COG0512	[EH] Amino acid & coenzyme transport and metabolism
COG0252	[EJ] Amino acid transport and metabolism & translation, ribosomal structure and biogenesis
COG0591	[ER] Amino acid & inorganic ion transport and metabolism- general function prediction only
COG0697	[ER] Amino acid transport and metabolism- general function prediction only
COG0518	[F] Nucleotide transport and metabolism
COG0503	[F] Nucleotide transport and metabolism
COG0104	[F] Nucleotide transport and metabolism
COG0519	[F] Nucleotide transport and metabolism
COG0105	[F] Nucleotide transport and metabolism
COG0044	[F] Nucleotide transport and metabolism
COG0504	[F] Nucleotide transport and metabolism
COG0209	[F] Nucleotide transport and metabolism
COG0046	[F] Nucleotide transport and metabolism
COG0150	[F] Nucleotide transport and metabolism
COG0152	[F] Nucleotide transport and metabolism
COG0026	[F] Nucleotide transport and metabolism
COG0528	[F] Nucleotide transport and metabolism
COG0047	[F] Nucleotide transport and metabolism
COG0274	[F] Nucleotide transport and metabolism
COG1102	[F] Nucleotide transport and metabolism
COG2820	[F] Nucleotide transport and metabolism
COG0518	[F] Nucleotide transport and metabolism
COG0151	[F] Nucleotide transport and metabolism
COG0015	[F] Nucleotide transport and metabolism
COG0717	[F] Nucleotide transport and metabolism
COG0041	[F] Nucleotide transport and metabolism
COG0540	[F] Nucleotide transport and metabolism
COG0167	[F] Nucleotide transport and metabolism
COG0125	[F] Nucleotide transport and metabolism
COG0788	[F] Nucleotide transport and metabolism
COG0563	[F] Nucleotide transport and metabolism
COG0034	[F] Nucleotide transport and metabolism
COG0284	[F] Nucleotide transport and metabolism
COG3363	[F] Nucleotide transport and metabolism
COG0461	[F] Nucleotide transport and metabolism
COG0035	[F] Nucleotide transport and metabolism
COG0127	[F] Nucleotide transport and metabolism
COG1828	[F] Nucleotide transport and metabolism
COG1781	[F] Nucleotide transport and metabolism
COG0717	[F] Nucleotide transport and metabolism
COG0295	[F] Nucleotide transport and metabolism
COG0537	[FGR] Nucleotide & carbohydrate transport and metabolism- general function prediction only
COG0537	[FGR] Nucleotide & carbohydrate transport and metabolism- general function prediction only
COG0402	[FR] Nucleotide transport and metabolism- general function prediction only
COG0402	[FR] Nucleotide transport and metabolism- general function prediction only
COG0483	[G] Carbohydrate transport and metabolism
COG0148	[G] Carbohydrate transport and metabolism
COG1109	[G] Carbohydrate transport and metabolism
COG1109	[G] Carbohydrate transport and metabolism
COG0149	[G] Carbohydrate transport and metabolism
COG1830	[G] Carbohydrate transport and metabolism
COG1363	[G] Carbohydrate transport and metabolism
COG0166	[G] Carbohydrate transport and metabolism
COG0696	[G] Carbohydrate transport and metabolism
COG0702	[GM] Carbohydrate transport and metabolism & cell wall/membrane/envelope biogenesis
COG0702	[GM] Carbohydrate transport and metabolism & cell wall/membrane/envelope biogenesis
COG0063, COG0062	[GS] Carbohydrate transport and metabolism- function unknown
COG0476	[H] Coenzyme transport and metabolism
COG2896	[H] Coenzyme transport and metabolism
COG0190	[H] Coenzyme transport and metabolism
COG2038	[H] Coenzyme transport and metabolism
COG1587	[H] Coenzyme transport and metabolism
COG0142	[H] Coenzyme transport and metabolism
COG0237	[H] Coenzyme transport and metabolism
COG0171	[H] Coenzyme transport and metabolism
COG0373	[H] Coenzyme transport and metabolism
COG0303	[H] Coenzyme transport and metabolism
COG0007	[H] Coenzyme transport and metabolism
COG0452	[H] Coenzyme transport and metabolism
COG0214	[H] Coenzyme transport and metabolism
COG0142	[H] Coenzyme transport and metabolism
COG1985	[H] Coenzyme transport and metabolism
COG0499	[H] Coenzyme transport and metabolism
COG0294	[H] Coenzyme transport and metabolism
COG0611	[H] Coenzyme transport and metabolism
COG2109	[H] Coenzyme transport and metabolism
COG0113	[H] Coenzyme transport and metabolism
COG1492	[H] Coenzyme transport and metabolism
COG1488	[H] Coenzyme transport and metabolism
COG0382	[H] Coenzyme transport and metabolism
COG1165	[H] Coenzyme transport and metabolism
COG0181	[H] Coenzyme transport and metabolism
COG2266	[H] Coenzyme transport and metabolism
COG3252	[H] Coenzyme transport and metabolism
COG0311	[H] Coenzyme transport and metabolism
COG1648	[H] Coenzyme transport and metabolism
COG0001	[H] Coenzyme transport and metabolism
COG1575	[H] Coenzyme transport and metabolism
COG0447	[H] Coenzyme transport and metabolism
COG1635	[H] Coenzyme transport and metabolism
COG0746	[H] Coenzyme transport and metabolism
COG0189	[HJ] Coenzyme transport and metabolism & translation, ribosomal structure and biogenesis
COG1120	[HP] Coenzyme & inorganic ion transport and metabolism
COG1169	[HQ] Coenzyme transport and metabolism & secondary metabolites biosynthesis, transport and catabolism
COG1060	[HR] Coenzyme transport and metabolism- general function prediction only
COG1060	[HR] Coenzyme transport and metabolism- general function prediction only
COG0365	[I] Lipid transport and metabolism
COG0671	[I] Lipid transport and metabolism
COG1562	[I] Lipid transport and metabolism
COG0183	[I] Lipid transport and metabolism
COG1183	[I] Lipid transport and metabolism
COG1577	[I] Lipid transport and metabolism
COG3407	[I] Lipid transport and metabolism
COG0558	[I] Lipid transport and metabolism
COG0020	[I] Lipid transport and metabolism
COG3425	[I] Lipid transport and metabolism
COG1257	[I] Lipid transport and metabolism
COG0575	[I] Lipid transport and metabolism
COG0615	[IM] Lipid transport and metabolism & cell wall/membrane/envelope biogenesis
COG0318	[IQ] Lipid transport and metabolism & secondary metabolites biosynthesis, transport and catabolism
COG1028	[IQR] Lipid transport and metabolism & secondary metabolites biosynthesis, transport and catabolism- general function prediction only
COG1028	[IQR] Lipid transport and metabolism & secondary metabolites biosynthesis, transport and catabolism- general function prediction only
COG0251	[J] Translation, ribosomal structure and biogenesis
COG0050	[J] Translation, ribosomal structure and biogenesis
COG0012	[J] Translation, ribosomal structure and biogenesis
COG0092	[J] Translation, ribosomal structure and biogenesis
COG0016	[J] Translation, ribosomal structure and biogenesis
COG0124	[J] Translation, ribosomal structure and biogenesis
COG0013	[J] Translation, ribosomal structure and biogenesis
COG1841	[J] Translation, ribosomal structure and biogenesis
COG0030	[J] Translation, ribosomal structure and biogenesis
COG2016	[J] Translation, ribosomal structure and biogenesis
COG2890	[J] Translation, ribosomal structure and biogenesis
COG2058	[J] Translation, ribosomal structure and biogenesis
COG0244	[J] Translation, ribosomal structure and biogenesis
COG0088	[J] Translation, ribosomal structure and biogenesis
COG0215	[J] Translation, ribosomal structure and biogenesis
COG2117	[J] Translation, ribosomal structure and biogenesis
COG1093	[J] Translation, ribosomal structure and biogenesis
COG0052	[J] Translation, ribosomal structure and biogenesis
COG1471	[J] Translation, ribosomal structure and biogenesis
COG1325	[J] Translation, ribosomal structure and biogenesis
COG0060	[J] Translation, ribosomal structure and biogenesis
COG1746	[J] Translation, ribosomal structure and biogenesis
COG0172	[J] Translation, ribosomal structure and biogenesis
COG2511	[J] Translation, ribosomal structure and biogenesis
COG0532	[J] Translation, ribosomal structure and biogenesis
COG1676	[J] Translation, ribosomal structure and biogenesis
COG1498	[J] Translation, ribosomal structure and biogenesis
COG1503	[J] Translation, ribosomal structure and biogenesis
COG1236	[J] Translation, ribosomal structure and biogenesis
COG0130	[J] Translation, ribosomal structure and biogenesis
COG1798	[J] Translation, ribosomal structure and biogenesis
COG0099	[J] Translation, ribosomal structure and biogenesis
COG1258	[J] Translation, ribosomal structure and biogenesis
COG0050	[J] Translation, ribosomal structure and biogenesis
COG0522	[J] Translation, ribosomal structure and biogenesis
COG0198	[J] Translation, ribosomal structure and biogenesis
COG0097	[J] Translation, ribosomal structure and biogenesis
COG1530	[J] Translation, ribosomal structure and biogenesis
COG0072	[J] Translation, ribosomal structure and biogenesis
COG0200	[J] Translation, ribosomal structure and biogenesis
COG0024	[J] Translation, ribosomal structure and biogenesis
COG0423	[J] Translation, ribosomal structure and biogenesis
COG0090	[J] Translation, ribosomal structure and biogenesis
COG1503	[J] Translation, ribosomal structure and biogenesis
COG0081	[J] Translation, ribosomal structure and biogenesis
COG0180	[J] Translation, ribosomal structure and biogenesis
COG2147	[J] Translation, ribosomal structure and biogenesis
COG0008	[J] Translation, ribosomal structure and biogenesis
COG1499	[J] Translation, ribosomal structure and biogenesis
COG0050	[J] Translation, ribosomal structure and biogenesis
COG1384	[J] Translation, ribosomal structure and biogenesis
COG1890	[J] Translation, ribosomal structure and biogenesis
COG1632	[J] Translation, ribosomal structure and biogenesis
COG0042	[J] Translation, ribosomal structure and biogenesis
COG0565	[J] Translation, ribosomal structure and biogenesis
COG0721	[J] Translation, ribosomal structure and biogenesis
COG0094	[J] Translation, ribosomal structure and biogenesis
COG0185	[J] Translation, ribosomal structure and biogenesis
COG1727	[J] Translation, ribosomal structure and biogenesis
COG0087	[J] Translation, ribosomal structure and biogenesis
COG1500	[J] Translation, ribosomal structure and biogenesis
COG0064	[J] Translation, ribosomal structure and biogenesis
COG0480	[J] Translation, ribosomal structure and biogenesis
COG3277	[J] Translation, ribosomal structure and biogenesis
COG0009	[J] Translation, ribosomal structure and biogenesis
COG1491	[J] Translation, ribosomal structure and biogenesis
COG0101	[J] Translation, ribosomal structure and biogenesis
COG1736	[J] Translation, ribosomal structure and biogenesis
COG0049	[J] Translation, ribosomal structure and biogenesis
COG0096	[J] Translation, ribosomal structure and biogenesis
COG0023	[J] Translation, ribosomal structure and biogenesis
COG0442	[J] Translation, ribosomal structure and biogenesis
COG2125	[J] Translation, ribosomal structure and biogenesis
COG1369	[J] Translation, ribosomal structure and biogenesis
COG0051	[J] Translation, ribosomal structure and biogenesis
COG0051	[J] Translation, ribosomal structure and biogenesis
COG2097	[J] Translation, ribosomal structure and biogenesis
COG1889	[J] Translation, ribosomal structure and biogenesis
COG1358	[J] Translation, ribosomal structure and biogenesis
COG1867	[J] Translation, ribosomal structure and biogenesis
COG2139	[J] Translation, ribosomal structure and biogenesis
COG0256	[J] Translation, ribosomal structure and biogenesis
COG2238	[J] Translation, ribosomal structure and biogenesis
COG0144	[J] Translation, ribosomal structure and biogenesis
COG2004	[J] Translation, ribosomal structure and biogenesis
COG0197	[J] Translation, ribosomal structure and biogenesis
COG0186	[J] Translation, ribosomal structure and biogenesis
COG2167	[J] Translation, ribosomal structure and biogenesis
COG0080	[J] Translation, ribosomal structure and biogenesis
COG2051	[J] Translation, ribosomal structure and biogenesis
COG0102	[J] Translation, ribosomal structure and biogenesis
COG0091	[J] Translation, ribosomal structure and biogenesis
COG2023	[J] Translation, ribosomal structure and biogenesis
COG0089	[J] Translation, ribosomal structure and biogenesis
COG2007	[J] Translation, ribosomal structure and biogenesis
COG0184	[J] Translation, ribosomal structure and biogenesis
COG0361	[J] Translation, ribosomal structure and biogenesis
COG0231	[J] Translation, ribosomal structure and biogenesis
COG1383	[J] Translation, ribosomal structure and biogenesis
COG0048	[J] Translation, ribosomal structure and biogenesis
COG0093	[J] Translation, ribosomal structure and biogenesis
COG0098	[J] Translation, ribosomal structure and biogenesis
COG1534	[J] Translation, ribosomal structure and biogenesis
COG2260	[J] Translation, ribosomal structure and biogenesis
COG1208	[JM] Translation, ribosomal structure and biogenesis & cell wall/membrane/envelope biogenesis
COG1695	[K] Transcription
COG1278	[K] Transcription
COG1405	[K] Transcription
COG1405	[K] Transcription
COG3355	[K] Transcription
COG2101	[K] Transcription
COG1522	[K] Transcription
COG1522	[K] Transcription
COG0640	[K] Transcription
COG0864	[K] Transcription
COG1321	[K] Transcription
COG0086	[K] Transcription
COG0557	[K] Transcription
COG1497	[K] Transcription
COG1777	[K] Transcription
COG0202	[K] Transcription
COG1594	[K] Transcription
COG1095	[K] Transcription
COG0085	[K] Transcription
COG0250	[K] Transcription
COG1522	[K] Transcription
COG1293	[K] Transcription
COG0195	[K] Transcription
COG0085	[K] Transcription
COG1813	[K] Transcription
COG1594	[K] Transcription
COG1522	[K] Transcription
COG3357	[K] Transcription
COG1321	[K] Transcription
COG1395	[K] Transcription
COG1709	[K] Transcription
COG2093	[K] Transcription
COG0640	[K] Transcription
COG2012	[K] Transcription
COG1675	[K] Transcription
COG0640	[K] Transcription
COG2524	[K] Transcription
COG1761	[K] Transcription
COG1996	[K] Transcription
COG1758	[K] Transcription
COG1308	[K] Transcription
COG3609	[K] Transcription
COG1339	[KH] Transcription & coenzyme transport and metabolism
COG1199	[KL] Transcription & replication, recombination and repair
COG1199	[KL] Transcription & replication, recombination and repair
COG1199	[KL] Transcription & replication, recombination and repair
COG0454	[KR] Transcription- general function prediction only
COG0454	[KR] Transcription- general function prediction only
COG1194	[L] Replication, recombination and repair
COG1599	[L] Replication, recombination and repair
COG0210	[L] Replication, recombination and repair
COG0419	[L] Replication, recombination and repair
COG0470	[L] Replication, recombination and repair
COG1599	[L] Replication, recombination and repair
COG0389	[L] Replication, recombination and repair
COG0420	[L] Replication, recombination and repair
COG1389	[L] Replication, recombination and repair
COG0323	[L] Replication, recombination and repair
COG1112	[L] Replication, recombination and repair
COG0415	[L] Replication, recombination and repair
COG1193	[L] Replication, recombination and repair
COG0470	[L] Replication, recombination and repair
COG0468	[L] Replication, recombination and repair
COG0178	[L] Replication, recombination and repair
COG0164	[L] Replication, recombination and repair
COG1107	[L] Replication, recombination and repair
COG1311	[L] Replication, recombination and repair
COG0249	[L] Replication, recombination and repair
COG1933	[L] Replication, recombination and repair
COG0470	[L] Replication, recombination and repair
COG0582	[L] Replication, recombination and repair
COG0322	[L] Replication, recombination and repair
COG1467	[L] Replication, recombination and repair
COG0417	[L] Replication, recombination and repair
COG1599	[L] Replication, recombination and repair
COG0249	[L] Replication, recombination and repair
COG0188	[L] Replication, recombination and repair
COG0468	[L] Replication, recombination and repair
COG0648	[L] Replication, recombination and repair
COG0122	[L] Replication, recombination and repair
COG1591	[L] Replication, recombination and repair
COG0177	[L] Replication, recombination and repair
COG0608	[L] Replication, recombination and repair
COG1697	[L] Replication, recombination and repair
COG0592	[L] Replication, recombination and repair
COG0328	[L] Replication, recombination and repair
COG1515	[L] Replication, recombination and repair
COG0258	[L] Replication, recombination and repair
COG0350	[L] Replication, recombination and repair
COG1107	[L] Replication, recombination and repair
COG1573	[L] Replication, recombination and repair
COG2827	[L] Replication, recombination and repair
COG1474	[LO] Replication, recombination and repair & posttranslational modification, protein turnover, chaperones
COG1474	[LO] Replication, recombination and repair & posttranslational modification, protein turnover, chaperones
COG0494	[LR] Replication, recombination and repair- general function prediction only
COG0494	[LR] Replication, recombination and repair- general function prediction only
COG0494	[LR] Replication, recombination and repair- general function prediction only
COG0494	[LR] Replication, recombination and repair- general function prediction only
COG0750	[M] Cell wall/membrane/envelope biogenesis
COG0463	[M] Cell wall/membrane/envelope biogenesis
COG0438	[M] Cell wall/membrane/envelope biogenesis
COG0750	[M] Cell wall/membrane/envelope biogenesis
COG0463	[M] Cell wall/membrane/envelope biogenesis
COG0668	[M] Cell wall/membrane/envelope biogenesis
COG0438	[M] Cell wall/membrane/envelope biogenesis
COG1209	[M] Cell wall/membrane/envelope biogenesis
COG1989	[NOU] Cell motility, posttranslational modification, protein turnover, chaperones, intracellular trafficking, secretion, and vesicular transport
COG1222	[O] Posttranslational modification, protein turnover, chaperones
COG0330	[O] Posttranslational modification, protein turnover, chaperones
COG0638	[O] Posttranslational modification, protein turnover, chaperones
COG0719	[O] Posttranslational modification, protein turnover, chaperones
COG0464	[O] Posttranslational modification, protein turnover, chaperones
COG0638	[O] Posttranslational modification, protein turnover, chaperones
COG0694	[O] Posttranslational modification, protein turnover, chaperones
COG0576	[O] Posttranslational modification, protein turnover, chaperones
COG0719	[O] Posttranslational modification, protein turnover, chaperones
COG0443	[O] Posttranslational modification, protein turnover, chaperones
COG1067	[O] Posttranslational modification, protein turnover, chaperones
COG0071	[O] Posttranslational modification, protein turnover, chaperones
COG0464	[O] Posttranslational modification, protein turnover, chaperones
COG0695	[O] Posttranslational modification, protein turnover, chaperones
COG0459	[O] Posttranslational modification, protein turnover, chaperones
COG0459	[O] Posttranslational modification, protein turnover, chaperones
COG0492	[O] Posttranslational modification, protein turnover, chaperones
COG1047	[O] Posttranslational modification, protein turnover, chaperones
COG1382	[O] Posttranslational modification, protein turnover, chaperones
COG2518	[O] Posttranslational modification, protein turnover, chaperones
COG1730	[O] Posttranslational modification, protein turnover, chaperones
COG0484	[O] Posttranslational modification, protein turnover, chaperones
COG1331	[O] Posttranslational modification, protein turnover, chaperones
COG0464	[O] Posttranslational modification, protein turnover, chaperones
COG0071	[O] Posttranslational modification, protein turnover, chaperones
COG0652	[O] Posttranslational modification, protein turnover, chaperones
COG0396	[O] Posttranslational modification, protein turnover, chaperones
COG0695	[O] Posttranslational modification, protein turnover, chaperones
COG0435	[O] Posttranslational modification, protein turnover, chaperones
COG0225	[O] Posttranslational modification, protein turnover, chaperones
COG0278	[O] Posttranslational modification, protein turnover, chaperones
COG1612	[O] Posttranslational modification, protein turnover, chaperones
COG0071	[O] Posttranslational modification, protein turnover, chaperones
COG1585	[OU] Posttranslational modification, protein turnover, chaperones, intracellular trafficking, secretion, and vesicular transport
COG0306	[P] Inorganic ion transport and metabolism
COG0607	[P] Inorganic ion transport and metabolism
COG0306	[P] Inorganic ion transport and metabolism
COG0704	[P] Inorganic ion transport and metabolism
COG0605	[P] Inorganic ion transport and metabolism
COG2217	[P] Inorganic ion transport and metabolism
COG0783	[P] Inorganic ion transport and metabolism
COG0704	[P] Inorganic ion transport and metabolism
COG0704	[P] Inorganic ion transport and metabolism
COG1178	[P] Inorganic ion transport and metabolism
COG0609	[P] Inorganic ion transport and metabolism
COG0614	[P] Inorganic ion transport and metabolism
COG1840	[P] Inorganic ion transport and metabolism
COG1824	[P] Inorganic ion transport and metabolism
COG0003	[P] Inorganic ion transport and metabolism
COG2897	[P] Inorganic ion transport and metabolism
COG0428	[P] Inorganic ion transport and metabolism
COG2217	[P] Inorganic ion transport and metabolism
COG0053	[P] Inorganic ion transport and metabolism
COG1233	[Q] Secondary metabolites biosynthesis, transport and catabolism
COG0179	[Q] Secondary metabolites biosynthesis, transport and catabolism
COG1233	[Q] Secondary metabolites biosynthesis, transport and catabolism
COG1335	[Q] Secondary metabolites biosynthesis, transport and catabolism
COG0500	[QR] Secondary metabolites biosynthesis, transport and catabolism- general function prediction only
COG0500	[QR] Secondary metabolites biosynthesis, transport and catabolism- general function prediction only
COG0500	[QR] Secondary metabolites biosynthesis, transport and catabolism- general function prediction only
COG0500	[QR] Secondary metabolites biosynthesis, transport and catabolism- general function prediction only
COG0500	[QR] Secondary metabolites biosynthesis, transport and catabolism- general function prediction only
COG3269	[R] General function prediction only
COG0714	[R] General function prediction only
COG0491	[R] General function prediction only
COG1058	[R] General function prediction only
COG3413	[R] General function prediction only
COG1473	[R] General function prediction only
COG0496	[R] General function prediction only
COG1078	[R] General function prediction only
COG1782	[R] General function prediction only
COG2085	[R] General function prediction only
COG3380	[R] General function prediction only
COG1253	[R] General function prediction only
COG0517	[R] General function prediction only
COG1745	[R] General function prediction only
COG2220	[R] General function prediction only
COG0446	[R] General function prediction only
COG0596	[R] General function prediction only
COG1163	[R] General function prediction only
COG1084	[R] General function prediction only
COG2108	[R] General function prediction only
COG0491	[R] General function prediction only
COG1234	[R] General function prediction only
COG1608	[R] General function prediction only
COG0433	[R] General function prediction only
COG1100	[R] General function prediction only
COG3364	[R] General function prediction only
COG1645	[R] General function prediction only
COG4801	[R] General function prediction only
COG0384	[R] General function prediction only
COG1204	[R] General function prediction only
COG0457	[R] General function prediction only
COG1829	[R] General function prediction only
COG1094	[R] General function prediction only
COG1855	[R] General function prediction only
COG1571	[R] General function prediction only
COG0110	[R] General function prediction only
COG1201	[R] General function prediction only
COG2220	[R] General function prediction only
COG0595	[R] General function prediction only
COG1234	[R] General function prediction only
COG2102	[R] General function prediction only
COG1204	[R] General function prediction only
COG0613	[R] General function prediction only
COG0456	[R] General function prediction only
COG1412	[R] General function prediction only
COG1634	[R] General function prediction only
COG2520	[R] General function prediction only
COG1326	[R] General function prediction only
COG3030	[R] General function prediction only
COG3608	[R] General function prediction only
COG1537	[R] General function prediction only
COG1235	[R] General function prediction only
COG0613	[R] General function prediction only
COG0613	[R] General function prediction only
COG1439	[R] General function prediction only
COG0561	[R] General function prediction only
COG0622	[R] General function prediction only
COG1661	[R] General function prediction only
COG1310	[R] General function prediction only
COG1402	[R] General function prediction only
COG2262	[R] General function prediction only
COG0218	[R] General function prediction only
COG1202	[R] General function prediction only
COG1832	[R] General function prediction only
COG2404	[R] General function prediction only
COG1546	[R] General function prediction only
COG0727	[R] General function prediction only
COG1545	[R] General function prediction only
COG1745	[R] General function prediction only
COG2118	[R] General function prediction only
COG1938	[R] General function prediction only
COG1245	[R] General function prediction only
COG1407	[R] General function prediction only
COG2047	[R] General function prediction only
COG2150	[R] General function prediction only
COG1913	[R] General function prediction only
COG1418	[R] General function prediction only
COG2322	[S] Function unknown
COG1628	[S] Function unknown
COG1422	[S] Function unknown
COG1430	[S] Function unknown
COG4347	[S] Function unknown
COG2339	[S] Function unknown
COG1916	[S] Function unknown
COG2928	[S] Function unknown
COG3379	[S] Function unknown
COG3390	[S] Function unknown
COG2237	[S] Function unknown
COG2433	[S] Function unknown
COG3390	[S] Function unknown
COG1711	[S] Function unknown
COG3389	[S] Function unknown
COG1931	[S] Function unknown
COG1340	[S] Function unknown
COG1836	[S] Function unknown
COG1650	[S] Function unknown
COG1920	[S] Function unknown
COG0327	[S] Function unknown
COG0585	[S] Function unknown
COG1547	[S] Function unknown
COG1849	[S] Function unknown
COG4044	[S] Function unknown
COG1354	[S] Function unknown
COG3273	[S] Function unknown
COG3398	[S] Function unknown
COG4749	[S] Function unknown
COG1624	[S] Function unknown
COG1990	[S] Function unknown
COG1885	[S] Function unknown
COG1967	[S] Function unknown
COG1460	[S] Function unknown
COG1602	[S] Function unknown
COG1967	[S] Function unknown
COG2035	[S] Function unknown
COG0398	[S] Function unknown
COG5282	[S] Function unknown
COG1701	[S] Function unknown
COG1944	[S] Function unknown
COG1865	[S] Function unknown
COG1303	[S] Function unknown
COG1945	[S] Function unknown
COG2096	[S] Function unknown
COG2170	[S] Function unknown
COG2719	[S] Function unknown
COG1432	[S] Function unknown
COG1432	[S] Function unknown
COG1469	[S] Function unknown
COG1901	[S] Function unknown
COG3294	[S] Function unknown
COG3365	[S] Function unknown
COG1912	[S] Function unknown
COG2090	[S] Function unknown
COG2324	[S] Function unknown
COG2138	[S] Function unknown
COG0391	[S] Function unknown
COG3612	[S] Function unknown
COG2106	[S] Function unknown
COG1885	[S] Function unknown
COG1478	[S] Function unknown
COG4083	[S] Function unknown
COG4276	[S] Function unknown
COG1873	[S] Function unknown
COG3427	[S] Function unknown
COG1873	[S] Function unknown
COG2098	[S] Function unknown
COG1860	[S] Function unknown
COG3428	[S] Function unknown
COG2412	[S] Function unknown
COG3402	[S] Function unknown
COG3361	[S] Function unknown
COG0589	[T] Signal transduction mechanisms
COG2766	[T] Signal transduction mechanisms
COG0589	[T] Signal transduction mechanisms
COG2766	[T] Signal transduction mechanisms
COG0589	[T] Signal transduction mechanisms
COG0271	[T] Signal transduction mechanisms
COG0478	[T] Signal transduction mechanisms
COG0681	[U] Intracellular trafficking, secretion, and vesicular transport
COG1826	[U] Intracellular trafficking, secretion, and vesicular transport
COG0201	[U] Intracellular trafficking, secretion, and vesicular transport
COG0341	[U] Intracellular trafficking, secretion, and vesicular transport
COG0342	[U] Intracellular trafficking, secretion, and vesicular transport
COG0805	[U] Intracellular trafficking, secretion, and vesicular transport
COG0805	[U] Intracellular trafficking, secretion, and vesicular transport
COG0552	[U] Intracellular trafficking, secretion, and vesicular transport
COG0541	[U] Intracellular trafficking, secretion, and vesicular transport
COG4023	[U] Intracellular trafficking, secretion, and vesicular transport
COG2443	[U] Intracellular trafficking, secretion, and vesicular transport
COG1400	[U] Intracellular trafficking, secretion, and vesicular transport
COG1131	[V] Defense mechanisms
COG0534	[V] Defense mechanisms
COG1132	[V] Defense mechanisms
COG1131	[V] Defense mechanisms
COG0842	[V] Defense mechanisms
COG0277, COG0247
COG0649, COG0852
COG2522, COG1992
COG0281, COG0280
COG0109, COG1612
COG0294, COG0285
COG1994, COG0517
COG0494, COG1018
COG0469, COG3848
COG0533, COG3642
COG0546, COG1255
COG1441
COG0314, COG1763
COG3582, COG0705
COG1111, COG1948
COG0468, COG1717
COG1014, COG0674
COG1226, COG0618
COG0293, COG3269
COG3253, COG2329
COG1226, COG0618
COG1014, COG0674
COG1310, COG1443
COG1475, COG0517
COG0550, COG0551
COG0450
COG0143, COG0073
COG0299, COG0138
COG1910, COG0303
COG2888, COG2092
COG2236, COG0005
COG1405, COG1019
COG2450, COG3342
COG0516, COG0517
