# Supplementary material for: The core and unique proteins of haloarchaea
Source: BMC Genomics. 2012 Jan 24;13:39. doi: 10.1186/1471-2164-13-39 (PMC3287961; doi:10.1186/1471-2164-13-39)
Supplement: Additional file 2 — Statistical values for pI of haloarchaeal proteomes and ucHOGs. [file 1471-2164-13-39-S2.XLS]

## Sheet: AF2-pI
	min	max	mean	mode
Halobacterium sp. NRC-1	2.92	12.89	5.12259	4.2
H. marismortui	2.8	12.62	4.90455	4.2
N. pharaonis	2.58	12.43	4.76686	4.1
H. walsbyi	2.84	12.34	5.01921	4.3
H. lacusprofundi	2.74	12.95	4.84231	4.2
H. borinquense	2.77	12.98	5.10528	4.2
H. mukohataei	2.69	12.39	4.8882	4.2
H. utahensis	2.95	12.6	4.81334	4.2
H. volcanii	2.77	12.68	5.10989	4.3
allHalo	2.58	12.98	4.95527	4.2
cHOGs	2.9	12.32	4.61343	4.2
tucHOG	2.97	12.1	4.63823	4.2
nucHOG	3.51	11.86	4.96538	4
