# Supplementary material for: The core and unique proteins of haloarchaea
Source: BMC Genomics. 2012 Jan 24;13:39. doi: 10.1186/1471-2164-13-39 (PMC3287961; doi:10.1186/1471-2164-13-39)
Supplement: Additional file 3 — Statistical values for G + C composition of haloarchaeal chromosomes and ucHOGs. [file 1471-2164-13-39-S3.XLS]

## Sheet: AF3-GC
		min		max		mean
	main chromosome	tucHOGs	nucHOGS	tucHOGs	nucHOGS	tucHOGs	nucHOGS
Halobacterium sp. NRC-1	0.67913	0.607306	0.541667	0.758741	0.754529	0.690474	0.653024
H. marismortui	0.623639	0.554983	0.541667	0.699324	0.732432	0.634832	0.627842
N. pharaonis	0.634402	0.565657	0.579125	0.715152	0.718808	0.644266	0.638291
H. walsbyi	0.478639	0.426065	0.440415	0.573413	0.551111	0.48035	0.480301
H. lacusprofundi	0.667221	0.555809	0.465318	0.765808	0.753715	0.673259	0.670597
H. borinquense	0.610636	0.574603	0.556604	0.700084	0.678451	0.618745	0.62041
H. mukohataei	0.656291	0.593496	0.5919	0.746594	0.747212	0.664153	0.666181
H. utahensis	0.629001	0.578231	0.564815	0.719756	0.712177	0.639719	0.640494
H. volcanii	0.666386	0.586806	0.594872	0.754902	0.761168	0.669859	0.678618
