# Supplementary material for: The core and unique proteins of haloarchaea
Source: BMC Genomics. 2012 Jan 24;13:39. doi: 10.1186/1471-2164-13-39 (PMC3287961; doi:10.1186/1471-2164-13-39)
Supplement: Additional file 4 — Statistical values for molecular weight of haloarchaeal proteomes and ucHOGs. [file 1471-2164-13-39-S4.XLS]

## Sheet: AF4-MW
	min	max	mean
Halobacterium sp. NRC-1	3.24234	150.295	29.9006
H. marismortui	3.12983	257.233	30.8852
N. pharaonis	3.00055	223.566	31.6421
H. walsbyi	1.9442	294.711	32.1786
H. lacusprofundi	3.43073	310.073	31.4959
H. borinquense	1.95222	231.899	31.1729
H. mukohataei	2.17448	176.046	30.7203
H. utahensis	2.86945	335.34	32.9536
H. volcanii	3.68113	232.811	30.5674
allHalo	1.9442	335.34	31.2327
cHOGs	3.06754	255.809	33.5976
tucHOG	4.19624	67.4885	19.0531
nucHOG	5.63236	67.2504	21.6702
