# Supplementary material for: The core and unique proteins of haloarchaea
Source: BMC Genomics. 2012 Jan 24;13:39. doi: 10.1186/1471-2164-13-39 (PMC3287961; doi:10.1186/1471-2164-13-39)
Supplement: Additional file 5 — HOG association with 127 haloarchaeal specific proteins [30]. [file 1471-2164-13-39-S5.XLS]

## Sheet: AF5-Gao-Gupta
Gao & Gupta 127 Haloarchaeal Specific Proteins	corresponding HOG	associated COG
VNG0016	HOG4237
VNG0125	tucHOG0280
VNG0200	HOG1314
VNG0233	tucHOG0596
VNG0266	tucHOG0558
VNG0272	nucHOG0559
VNG0319	nucHOG0005
VNG0359	HOG0048
VNG0429	tucHOG0730
VNG0488	tucHOG0553
VNG0498	nucHOG0575
VNG0508	tucHOG0780
VNG0604	tucHOG0529
VNG0659	HOG0936
VNG0660	HOG0904
VNG0667	HOG0905
VNG0677	tucHOG0756
VNG0717	HOG0735
VNG0737	HOG0937
VNG0742	HOG0800	COG4250
VNG0759	nucHOG0471
VNG0765	cHOG0022	COG1628
VNG0768	nucHOG0005
VNG0789	nucHOG0356
VNG0798	HOG0918
VNG0847	tucHOG0622
VNG0858	tucHOG0089
VNG0906	tucHOG0724
VNG0914	HOG0900
VNG0959	HOG0832
VNG1002	tucHOG0911
VNG1003	tucHOG0925
VNG1025	HOG1364
VNG1026	tucHOG0033
VNG1042	tucHOG0433
VNG1046	tucHOG0927
VNG1052	nucHOG0078
VNG1085	tucHOG0021
VNG1096
VNG1220	tucHOG0727
VNG1246	tucHOG0341
VNG1257	HOG0140
VNG1289	tucHOG0687
VNG1291	HOG0963
VNG1300	nucHOG0587
VNG1329	tucHOG0648
VNG1360	nucHOG0400
VNG1381	tucHOG0719
VNG1384	nucHOG0761
VNG1403	tucHOG0746
VNG1417	tucHOG0350
VNG1448
VNG1465	HOG1373
VNG1479	tucHOG0472
VNG1500	tucHOG0148
VNG1530	HOG1338
VNG1558	HOG0966	COG1141
VNG1559	HOG1009
VNG1591	HOG1014
VNG1625	HOG0929
VNG1640	nucHOG0765
VNG1656	HOG1013
VNG1672	HOG1762
VNG1777	tucHOG0744
VNG1783	tucHOG0682
VNG1788	HOG0305
VNG1798	tucHOG0436
VNG1807	tucHOG0039
VNG1809	tucHOG0751
VNG1827	tucHOG0656
VNG1874	tucHOG0238
VNG1895	tucHOG0667
VNG1916	tucHOG0684
VNG1920	tucHOG0457
VNG1934	HOG0920
VNG1989	tucHOG0696
VNG1998	tucHOG0720
VNG2014	nucHOG0005
VNG2042	HOG0986
VNG2044	tucHOG0470
VNG2059	HOG1044
VNG2081	cHOG0022	COG1628
VNG2089
VNG2136	HOG1373
VNG2148	tucHOG0359
VNG2157	nucHOG0313
VNG2163	tucHOG0456
VNG2185	HOG1001
VNG2204	tucHOG0317
VNG2207	tucHOG0307
VNG2248	HOG1618
VNG2260	HOG1869
VNG2306	tucHOG0620
VNG2335	tucHOG0059
VNG2340	HOG3910
VNG2376	HOG0714
VNG2403	HOG0995
VNG2414
VNG2415
VNG2440
VNG2442	HOG3007
VNG2490	HOG0120
VNG2515	tucHOG0721
VNG2525
VNG2563	HOG3127
VNG2576	tucHOG0662
VNG2577	tucHOG0481
VNG2628
VNG2641	tucHOG0747
VNG2643	tucHOG0466
VNG2656	tucHOG0645
VNG2674	HOG2285
VNG6082	HOG3696
VNG6116	HOG4039
VNG6127	HOG1867
VNG6168	HOG1876
VNG6171	HOG0939
VNG6319	HOG2081
VNG6357	HOG1560
VNG6370	HOG1876
VNG6377	HOG2847
VNG6397	HOG1500
VNG6402	HOG1560
VNG6444	HOG3696
VNG5189	HOG1822
VNG5191	HOG1821
VNG5192	HOG2281

## Sheet: Sheet1
GenBank
AAA22258.1
AAA22260.1
AAA22262.1
AAA50596.1
AAA75601.1
AAB40123.2
AAB49721.1
AAC24217.1
AAC44112.1
AAD33667.1
AAD35398.1
AAD36270.1
AAF16519.1
AAF75984.1
AAL02053.1
AAM86787.1
AAN05443.1
AAN05452.1
AAN24101.1
AAN24973.1
AAN47234.1
AAO79257.1
AAR24113.1
AAR38352.1
AAR49329.1
AAR53746.1
AAS08556.1
AAS08679.1
AAS63701.1
AAS68668.1
AAT90294.1
AAU00556.1
AAU11511.1
AAU22047.1
AAU22933.1
AAU25712.1
AAU39403.1
AAU40286.1
AAU43090.1
AAV43189.1
AAV43283.1
AAW56416.1
AAZ55650.1
AAZ81841.1
ABA18805.1
ABC62834.1
ABC91427.1
ABD56747.1
ABE95118.1
ABE95226.1
ABF39904.1
ABF44258.1
ABF62464.1
ABF79754.1
ABF80076.1
ABG12386.1
ABG19381.1
ABG32395.1
ABG40662.1
ABG83924.1
ABG86644.1
ABI35983.1
ABI35985.1
ABI64125.1
ABI84370.1
ABI90480.1
ABI91871.1
ABJ57666.1
ABJ61953.1
ABJ62164.1
ABJ85357.1
ABJ88503.1
ABK04700.1
ABK10032.1
ABK12390.1
ABM06369.1
ABM08683.1
ABM10119.1
ABO56810.1
ABO64441.1
ABO90426.1
ABP66632.1
ABP87597.1
ABQ46628.1
ABQ47564.1
ABQ83342.1
ABR33414.1
ABR37907.1
ABR70937.1
ABR75883.1
ABR79963.1
ABS01902.1
ABS05433.1
ABS47957.1
ABS60284.1
ABS63553.1
ABU78635.1
ABV32788.1
ABV64261.1
ABV92981.1
ABW00934.1
ABX06274.1
ABX16881.1
ABX27481.1
ABX31553.1
ABX85811.1
ABZ86525.1
ABZ92573.1
ABZ96171.1
ACA67274.1
ACB08974.1
ACB09959.1
ACB35503.1
ACB59859.1
ACB59859.1
ACB61110.1
ACB61110.1
ACB67930.1
ACB68463.1
ACB72733.1
ACB75492.1
ACC38288.1
ACC71527.1
ACC90174.1
ACD18958.1
ACD98372.1
ACD98451.1
ACE62913.1
ACE91744.1
ACI07063.1
ACI10706.1
ACI18435.1
ACI55598.1
ACJ53083.1
ACJ53184.1
ACJ53470.1
ACK41798.1
ACL28347.1
ACL28761.1
ACL41086.1
ACL76780.1
ACM22553.1
ACM23555.1
ACM29624.1
ACM30171.1
ACM38816.1
ACM58428.1
ACM61015.1
ACO31926.1
ACO33053.1
ACO33711.1
ACP61000.1
ACP63807.1
ACQ79575.1
ACQ81320.1
ACQ81541.1
ACQ81565.1
ACR28900.1
ACR30865.1
ACR75077.1
ACR76184.1
ACS45449.1
ACS45863.1
ACS47016.1
ACS47430.1
ACS56913.1
ACS57627.1
ACS99575.1
ACT00186.1
ACT00409.1
ACT03701.1
ACT06143.1
ACT13985.1
ACT63648.1
ACT64162.1
ACU00913.1
ACU34580.1
ACU35924.1
ACU36118.1
ACU70948.1
ACU73537.1
ACU73795.1
ACU84272.1
ACU85526.1
ACU92564.1
ACV07983.1
ACV08047.1
ACV09407.1
ACV10030.1
ACV30341.1
ACV59895.1
ACV87364.1
ACX63135.1
ACX65310.1
ACX67809.1
ACX67816.1
ACX77212.1
ACX87122.1
ACX88391.1
ACY57727.1
ACY61503.1
ACZ20360.1
ACZ20615.1
ACZ20624.1
ACZ20961.1
ACZ21106.1
ACZ23215.1
ACZ23341.1
ACZ30224.1
ACZ31169.1
ACZ43405.1
ACZ43530.1
ACZ77765.1
ACZ84285.1
ACZ90371.1
ADA67038.1
ADA67652.1
ADB09321.1
ADB10275.1
ADB10488.1
ADB10703.1
ADB30911.1
ADB30925.1
ADB38648.1
ADB53485.1
ADB62750.1
ADC59829.1
ADC60515.1
ADC85066.1
ADC85511.1
ADD29558.1
ADD39773.1
ADD42412.1
ADD61545.1
ADD69785.1
ADE01962.1
ADE39436.1
ADE63771.1
ADE68929.1
ADF38739.1
ADF47156.1
ADF62186.1
ADG18348.1
ADG32639.1
ADG33053.1
ADG75878.1
ADG75905.1
ADG99893.1
ADG99995.1
ADH00222.1
ADH01357.1
ADH64250.1
ADH70939.1
ADI04786.1
ADI05003.1
ADI05319.1
ADI06542.1
ADI09549.1
ADI11746.1
ADI11755.1
ADI12911.1
ADI13039.1
ADI13077.1
ADI13092.1
ADI14846.1
ADI15151.1
ADI78183.1
ADJ18282.1
ADJ61799.1
ADL43014.1
ADL45270.1
ADL46676.1
ADL49830.1
ADL51765.1
ADL52219.1
ADL68213.1
ADM36778.1
ADM39390.1
ADM41877.1
ADM68493.1
ADM69669.1
ADM70812.1
ADM99399.1
ADN01364.1
ADN61240.1
ADO00052.1
ADO53518.1
ADO54693.1
ADO56003.1
ADO57327.1
ADP31183.1
ADP35297.1
ADP36405.1
ADQ01884.1
ADQ01982.1
ADQ05189.1
ADQ06587.1
ADQ40296.1
ADQ45670.1
ADQ59578.1
ADT87238.1
ADU07503.1
ADU09815.1
ADU10721.1
ADU14854.1
ADU29457.1
ADU31213.1
ADU72590.1
ADU94532.1
ADV83436.1
ADV94224.1
ADV95697.1
ADV97645.1
ADW01544.1
ADW02231.1
ADW06353.1
ADW07298.1
ADW68290.1
ADW73212.1
ADX57499.1
ADX74363.1
ADX74408.1
ADY37532.1
ADZ07719.1
ADZ79195.1
ADZ79197.1
ADZ85389.1
AEA30144.1
AEA32415.1
AEA63124.1
AEB27464.1
AEB28345.1
AEB30613.1
AEB45190.1
AEB92879.1
AEB93616.1
AEE23067.1
AEE44666.1
AEE45023.1
AEE45024.1
AEE46909.1
AEE47385.1
AEE47427.1
AEE96487.1
AEE97237.1
AEF26610.1
AEF27114.1
AEF27344.1
AEF45477.1
AEF50428.1
AEF54961.1
AEF83220.1
AEG07892.1
AEG28135.1
AEG34624.1
AEG39991.1
AEG43212.1
AEG43274.1
AEG45008.1
AEG56291.1
AEH26455.1
AEH39085.1
AEH52480.1
AEH83339.1
AEI12936.1
AEI12948.1
AEI40753.1
AEI40811.1
AEI43261.1
AEI45410.1
AEI56354.1
AEI59689.1
AEI93566.1
AEI97988.1
AEI98104.1
AEJ18217.1
AEJ45125.1
AEJ60642.1
AEK29493.1
AEK29945.1
AEL70840.1
BAA08485.1
BAA28362.1
BAB05741.1
BAB07420.1
BAB79873.1
BAC68737.1
BAC69035.1
BAC69161.1
BAC70284.1
BAD63941.1
BAD66049.1
BAF39216.1
BAF39992.1
BAF40182.1
BAF40384.1
BAG25548.1
BAG27116.1
BAG47166.1
BAH53811.1
BAH62086.1
BAI84226.1
BAI84227.1
BAI84228.1
BAI87020.1
BAI94826.1
BAI94828.1
BAJ62836.1
BAJ63728.1
BAJ66022.1
BAJ66112.1
BAJ69670.1
BAJ69777.1
BAJ70064.1
BAJ70496.1
BAJ70604.1
BAJ70804.1
BAJ75038.1
BAJ75834.1
BAJ75900.1
BAK20529.1
CAA10365.1
CAA66274.1
CAB07810.1
CAB08008.1
CAB12527.1
CAB15418.1
CAB76326.1
CAB91125.1
CAC14567.1
CAC49491.1
CAC89699.1
CAD62164.1
CAD65556.1
CAG76077.1
CAH22335.1
CAJ89701.1
CAK08593.1
CAK09291.1
CAL19522.1
CAM04398.1
CAN87410.1
CAP74321.1
CAQ02652.1
CAR56670.1
CAR57260.1
CAX58424.1
CAX66487.1
CAX66488.1
CAZ66938.1
CBA17457.1
CBA27680.1
CBG67925.1
CBG69664.1
CBG72795.1
CBG75301.1
CBK68227.1
CBK70878.1
CBK70970.1
CBK71899.1
CBK72662.1
CBK72859.1
CBK73328.1
CBK73329.1
CBK82608.1
CBK91281.1
CBK91637.1
CBK92788.1
CBK93767.1
CBL09438.1
CBL10553.1
CBL11914.1
CBL13079.1
CBL16563.1
CBL18491.1
CBL23048.1
CBL24818.1
CBL50860.1
CBQ72762.1
CCA59922.1
CCA59930.1
CCB83517.1
CCC17272.1
CCC56508.1
CCC80438.1
CCC83597.1
CCC84767.1
CCC86135.1
NP_228122.1
NP_229000.1
NP_242888.1
NP_244568.1
NP_388589.1
NP_391293.1
NP_404473.1
NP_437631.1
NP_561083.1
NP_629817.1
NP_631456.1
NP_670536.1
NP_695465.1
NP_696337.1
NP_710216.1
NP_786678.1
NP_813063.1
NP_822202.1
NP_822500.1
NP_822626.1
NP_823749.1
NP_964590.1
NP_964713.1
NP_994824.1
YP_594332.1

## Sheet: Sheet2
Protein Name	EC#	Organism	GenBank	Uniprot	PDB/3D
Cmaq_0080		Caldivirga maquilingensis IC-167	ABW00934.1	A8M9Q3
β-galactosidase (BgaH)	3.2.1.23	Haloferax lucentense SB1	AAB40123.2	P94804
HVO_A0326 (BgaH)		Haloferax volcanii DS2	ADE01962.1	D4GR03
Halxa_0484		Halopiger xanaduensis SH-6	AEH39085.1
Hlac_2868		Halorubrum lacusprofundi ATCC 49239	ACM58428.1	B9LW38
Htur_3892		Haloterrigena turkmenica DSM 5511	ADB62750.1	D2S053
Bacteria
Protein Name	EC#	Organism	GenBank	Uniprot	PDB/3D
ACP_0864		Acidobacterium capsulatum ATCC 51196	ACO31926.1	C1F2W3
ACP_1241		Acidobacterium capsulatum ATCC 51196	ACO33711.1	C1F4W7
ACP_0909		Acidobacterium capsulatum ATCC 51196	ACO33053.1	C1F307
AciX9_1227		Acidobacterium sp. MP5ACTX9	ADW68290.1
tellurium-resistant protein (fragment)		Acinetobacter lwoffii	ABO64441.1	A4LAC2
Amir_0617		Actinosynnema mirum DSM 43827	ACU34580.1	C6WJE8
Amir_1976		Actinosynnema mirum DSM 43827	ACU35924.1	C6WFI9
Amir_2173		Actinosynnema mirum DSM 43827	ACU36118.1	C6WI75
ASA_2378		Aeromonas salmonicida subsp. salmonicida A449	ABO90426.1	A4SNF4
Arad_8320 (Lacz1)		Agrobacterium radiobacter K84	ACM29624.1	B9JI82
Arad_9044 (Lacz1)		Agrobacterium radiobacter K84	ACM30171.1	B9JJS9
Avi_5742		Agrobacterium vitis S4	ACM38816.1	B9K1R8
β-galactosidase (GalB;LacB;Bgly;Aaci_2891)	3.2.1.23	Alicyclobacillus acidocaldarius subsp. acidocaldarius DSM 446	AAZ81841.1	C8WV58
			ABI84370.1	Q06GJ1
			ACV59895.1
TC41_3246 (BgaB)		Alicyclobacillus acidocaldarius subsp. acidocaldarius Tc-4-1	AEJ45125.1
SAR116_1194		alpha proteobacterium IMCC1322	ADE39436.1	D5BT39
Athe_1927		Anaerocellum thermophilum DSM 6725	ACM61015.1	B9ML07
ANT_17020		Anaerolinea thermophila UNI-1	BAJ63728.1
ANT_08020		Anaerolinea thermophila UNI-1	BAJ62836.1
AAur_3310		Arthrobacter aurescens TC1	ABM06369.1	A1R9U4
AAur_4082		Arthrobacter aurescens TC1	ABM08683.1	A1RBY8
AAur_1127		Arthrobacter aurescens TC1	ABM10119.1	A1R3V3
Achl_3125		Arthrobacter chlorophenolicus A6	ACL41086.1	B8HFB8
Asphe3_32560		Arthrobacter phenanthrenivorans Sphe3	ADX74363.1
Asphe3_33010		Arthrobacter phenanthrenivorans Sphe3	ADX74408.1
β-galactosidase		Arthrobacter sp. 32c	ACU00913.1	C7ASJ5
β-galactosidase 12 (LacG) (possible fragment)	3.2.1.23	Arthrobacter sp. B7	AAA75601.1	Q44233
Arth_3325		Arthrobacter sp. FB24	ABK04700.1	A0K080
β-galactosidase (GalB)		Arthrobacter sp. ON14	ADJ18282.1	D9IU57
Astex_3219		Asticcacaulis excentricus CB 48 CS 48	ADU14854.1	C5SP62
BATR1942_01125		Bacillus atrophaeus 1942	ADP31183.1	E3E2Q5
Bcell_1192		Bacillus cellulosilyticus DSM 2522	ADU29457.1	D2LUH6
Bcell_2963		Bacillus cellulosilyticus DSM 2522	ADU31213.1	D2LWU1
β-galactosidase (BgaA)		Bacillus circulans G1	AAA22258.1	Q45092
β-galactosidase (BgaB)		Bacillus circulans G1	AAA22260.1	Q45093
ABC3516		Bacillus clausii KSM-K16	BAD66049.1	Q5WC61
ABC1405		Bacillus clausii KSM-K16	BAD63941.1	Q5WI64
BCO26_0421		Bacillus coagulans 2-6	AEH52480.1
β-galactosidase (LacZ)		Bacillus coagulans DSM 1	ADF47156.1	D5JGG0
BH2022 (LacA)		Bacillus halodurans C-125	BAB05741.1	Q9KBA6
			NP_242888.1
BH3701		Bacillus halodurans C-125	BAB07420.1	Q9K6M7
			NP_244568.1
LacBl (fragment)		Bacillus licheniformis	AAB49721.1	P97026
BLi00447 or BL01749		Bacillus licheniformis ATCC 14580 / DSM13	AAU22047.1	Q65NG1
			AAU39403.1
BLi01382 / BL03780 (YesZ)		Bacillus licheniformis ATCC 14580 / DSM13	AAU22933.1	Q65KX8
			AAU40286.1
			ACP61000.1
β-galactosidase (LacA;BLi04277;BL00264)		Bacillus licheniformis ATCC 14580 / DSM13	AAU25712.1	Q65CX4
			AAU43090.1
			ACP63807.1
BMD_1886		Bacillus megaterium DSM319	ADF38739.1	D5DF66
BMQ_1900		Bacillus megaterium QM B1551	ADE68929.1	D5DPK8
BPUM_3617		Bacillus pumilus SAFR-032	ABV64261.1	A8FJ44
BSn5_15445		Bacillus subtilis BSn5	ADV95697.1
BSn5_08000		Bacillus subtilis BSn5	ADV94224.1
β-galactosidase		Bacillus subtilis G1	ACB72733.1	B2LUM2
BSNT_05161 (LacA)		Bacillus subtilis subsp. natto BEST195	BAI87020.1	D4G1N9
BSNT_01203 (fragment)		Bacillus subtilis subsp. natto BEST195	BAI84226.1	D4G670
BSNT_01205 (fragment)		Bacillus subtilis subsp. natto BEST195	BAI84227.1	D4G671
BSNT_01206 (fragment)		Bacillus subtilis subsp. natto BEST195	BAI84228.1	D4G672
BSUW23_03610 (YesZ)		Bacillus subtilis subsp. spizizenii str. W23	ADM36778.1	E0TUW0
BSUW23_16775 (GanA)		Bacillus subtilis subsp. spizizenii str. W23	ADM39390.1	E0U2X1
β-galactosidase (YesZ;BSU07080)	3.2.1.23	Bacillus subtilis subsp. subtilis str. 168	CAB12527.1	O31529
			NP_388589.1
β-galactosidase (LacA;YvfN;BSU34130)	3.2.1.23	Bacillus subtilis subsp. subtilis str. 168	CAB08008.1	O07012
			CAB15418.1
			NP_391293.1
BXY_32200		Bacteriodes xylanisolvens XB1A	CBK68227.1	D6D1C5
Bacsa_3003		Bacteroides salanitronis DSM 18170	ADY37532.1
BT4152		Bacteroides thetaiotaomicron VPI-5482	AAO79257.1
			NP_813063.1
BVU_0179		Bacteroides vulgatus ATCC 8482	ABR37907.1	A6KWU3
Bcav_3076		Beutenbergia cavernae DSM 12333	ACQ81320.1	C5BZZ0
Bcav_3298		Beutenbergia cavernae DSM 12333	ACQ81541.1	C5C1D1
Bcav_3322		Beutenbergia cavernae DSM 12333	ACQ81565.1	C5C1F5
Bcav_1316		Beutenbergia cavernae DSM 12333	ACQ79575.1	C5C1V7
BAD_0435 (fragment)		Bifidobacterium adolescentis ATCC 15703	BAF39216.1	A1A0I3
BAD_1211 (possible fragment)		Bifidobacterium adolescentis ATCC 15703	BAF39992.1	A1A2Q9
BAD_1401		Bifidobacterium adolescentis ATCC 15703	BAF40182.1	A1A399
BAD_1603		Bifidobacterium adolescentis ATCC 15703	BAF40384.1	A1A3V1
β-galactosidase (BgalII)	3.2.1.23	Bifidobacterium adolescentis DSM 20083	AAR24113.1	Q5J883
BLA_0044 (BgA)		Bifidobacterium animalis subsp. lactis AD011	ACL28347.1	B8DV46
BLA_0462		Bifidobacterium animalis subsp. lactis AD011	ACL28761.1	B8DWB0
BIF_00799		Bifidobacterium animalis subsp. lactis Bb12	ADC85511.1	D3R437
BIF_01474		Bifidobacterium animalis subsp. lactis Bb12	ADC85066.1	D3R7I4
Balac_0484		Bifidobacterium animalis subsp. lactis Bl-04 Bl-04; ATCC SD5219	ACS45863.1	C6A6W5
Balac_0053		Bifidobacterium animalis subsp. lactis Bl-04 Bl-04; ATCC SD5219	ACS45449.1	C6A5Q1
BALAC2494_01067		Bifidobacterium animalis subsp. lactis CNCM I-2494	AEK29493.1
BALAC2494_00637		Bifidobacterium animalis subsp. lactis CNCM I-2494	AEK29945.1
Balat_0053		Bifidobacterium animalis subsp. lactis DSM 10140	ACS47016.1	C6AGA9
Balat_0484		Bifidobacterium animalis subsp. lactis DSM 10140	ACS47430.1	C6AHH3
BalV_0465		Bifidobacterium animalis subsp. lactis V9	ADG33053.1	D5TG27
BalV_0051		Bifidobacterium animalis subsp. lactis V9	ADG32639.1	D5TEW3
β-galactosidase (BbgII)		Bifidobacterium bifidum JCM 1254	BAI94826.1
BbgV		Bifidobacterium bifidum JCM 1254	BAI94828.1
β-galactosidase P2 (BbgII)	3.2.1.23	Bifidobacterium bifidum NCIMB 41171	ABP87597.1	A5A2I5
BBPR_1355 (Lacz5)		Bifidobacterium bifidum PRL2010	ADP36405.1	E4NY78
BBPR_0164		Bifidobacterium bifidum PRL2010	ADP35297.1	E4NYJ9
BBIF_1313 (LacZ2)		Bifidobacterium bifidum S17	ADO53518.1	E3EPA1
HMPREF9228_1367		Bifidobacterium breve ACS-071-V-Sch8b	AEF27114.1
HMPREF9228_0438		Bifidobacterium breve ACS-071-V-Sch8b	AEF26610.1
HMPREF9228_1909		Bifidobacterium breve ACS-071-V-Sch8b	AEF27344.1
β-galactosidase (Bgal)		Bifidobacterium breve ATCC 15698	AAU00556.1	Q68GW3
Bbr_0420 (Lacz4)		Bifidobacterium breve UCC2003	ABE95118.1
Bbr_0529 (Lacz5)		Bifidobacterium breve UCC2003	ABE95226.1
BDP_0657 (LacZ5) (probable fragment)		Bifidobacterium dentium Bd1	ADB09321.1	D2Q935
BDP_1683 (Lacz5)		Bifidobacterium dentium Bd1	ADB10275.1	D2Q5R0
BDP_1908		Bifidobacterium dentium Bd1	ADB10488.1	D2Q6C3
BDP_2145 (Lacz5)		Bifidobacterium dentium Bd1	ADB10703.1	D2Q7E1
β-galactosidase (LacA1;BLD_0926)		Bifidobacterium longum DJO10A	ACD98372.1	B3DTA3
BLD_1005 (LacA2)		Bifidobacterium longum DJO10A	ACD98451.1	B3DTI2
BL0259 (BgaB)		Bifidobacterium longum NCC2705	AAN24101.1
			NP_695465.1
BL1168 (BgA)		Bifidobacterium longum NCC2705	AAN24973.1	Q8G552
			NP_696337.1
BLIF_0351		Bifidobacterium longum subsp. infantis 157F	BAJ70496.1
BLIF_0460		Bifidobacterium longum subsp. infantis 157F	BAJ70604.1
BLIF_0661 (fragment)		Bifidobacterium longum subsp. infantis 157F	BAJ70804.1
Blon_2016		Bifidobacterium longum subsp. infantis ATCC 15697	ACJ53083.1	B7GUD7
Blon_2123		Bifidobacterium longum subsp. infantis ATCC 15697	ACJ53184.1	B7GUN8
Blon_2416		Bifidobacterium longum subsp. infantis ATCC 15697	ACJ53470.1	B7GNW4
β-galactosidase (INF1)	3.2.1.23	Bifidobacterium longum subsp. infantis DSM20088	CAC14567.1	Q9F4C8
β-galactosidase III (β-GalIII)	3.2.1.23	Bifidobacterium longum subsp. infantis HL96	AAL02053.1	Q93GI5
BLIJ_2092		Bifidobacterium longum subsp. infantis JCM 1222	BAJ69670.1
BLIJ_2487		Bifidobacterium longum subsp. infantis JCM 1222	BAJ70064.1
BLIJ_2200		Bifidobacterium longum subsp. infantis JCM 1222	BAJ69777.1
BBMN68_1021 (Laca2)		Bifidobacterium longum subsp. longum BBMN68	ADQ01982.1	E4R067
BBMN68_930 (LacA1)		Bifidobacterium longum subsp. longum BBMN68	ADQ01884.1	E4QZX8
BIL_15140		Bifidobacterium longum subsp. longum F8	CBK70970.1	D6D9W7
BIL_14030		Bifidobacterium longum subsp. longum F8	CBK70878.1	D6D9M5
BLLJ_0352		Bifidobacterium longum subsp. longum JCM 1217	BAJ66022.1
BLLJ_0443		Bifidobacterium longum subsp. longum JCM 1217	BAJ66112.1
BLJ_0519		Bifidobacterium longum subsp. longum JDM301	ADG99995.1	D6ZSZ0
BLJ_0417		Bifidobacterium longum subsp. longum JDM301	ADG99893.1	D6ZY97
BLJ_1934		Bifidobacterium longum subsp. longum JDM301	ADH01357.1	D6ZWV1
BLJ_0752 (short fragment)		Bifidobacterium longum subsp. longum JDM301	ADH00222.1	D6ZTL6
BLNIAS_02129 (Laca1)		Bifidobacterium longum subsp. longum KACC 91563	AEI97988.1
BLNIAS_02287		Bifidobacterium longum subsp. longum KACC 91563	AEI98104.1
BIP_05790		Bifidobacterium pseudocatenulatum D2CA	CBK71899.1
BIP_14910		Bifidobacterium pseudocatenulatum D2CA	CBK72662.1
BIP_17280		Bifidobacterium pseudocatenulatum D2CA	CBK72859.1
Bfae_17050		Brachybacterium faecium DSM 4810	ACU85526.1	C7MD69
Bfae_03990		Brachybacterium faecium DSM 4810	ACU84272.1	C7MGT1
Bamb_4931		Burkholderia ambifaria AMMD	ABI90480.1	Q0B5U3
Bamb_6327		Burkholderia ambifaria AMMD	ABI91871.1	Q0B1V2
BamMC406_6027		Burkholderia ambifaria MC40-6	ACB68463.1	B1Z400
BamMC406_5486		Burkholderia ambifaria MC40-6	ACB67930.1	B1Z2G8
Bcen_4877		Burkholderia cenocepacia AU 1054	ABF79754.1	Q1BKV1
Bcen_5202		Burkholderia cenocepacia AU 1054	ABF80076.1	Q1BJX9
Bcen2424_3288		Burkholderia cenocepacia HI2424	ABK10032.1	A0AXA6
Bcen2424_5657		Burkholderia cenocepacia HI2424	ABK12390.1	A0B414
BCAS0328		Burkholderia cenocepacia J2315	CAR57260.1	B4EQ94
BCAM2807 (BgaB)		Burkholderia cenocepacia J2315	CAR56670.1	B4ELY5
bgla_2g06500		Burkholderia gladioli BSR3	AEA63124.1
bglu_2g04070		Burkholderia glumae BGR1	ACR30865.1	C5AM14
bglu_1g17680		Burkholderia glumae BGR1	ACR28900.1	C5AGE3
Bmul_3197		Burkholderia multivorans ATCC 17616	ABX16881.1	A9AKW7
			BAG47166.1
Bphy_2352		Burkholderia phymatum STM815	ACC71527.1	B2JFQ2
Bphyt_4585		Burkholderia phytofirmans PsJN	ACD18958.1	B2TD44
BC1001_4096		Burkholderia sp. CCGE1001	ADX57499.1
BC1002_4364		Burkholderia sp. CCGE1002	ADG18348.1	D5WIQ3
BC1003_5320		Burkholderia sp. CCGE1003	ADN61240.1	E1TE37
Bcep1808_3827		Burkholderia vietnamiensis G4	ABO56810.1	A4JKK7
CIY_03780 (fragment)		Butyrivibrio fibrisolvens 16/4	CBK73328.1	D4IZN9
CIY_03790 (fragment)		Butyrivibrio fibrisolvens 16/4	CBK73329.1	D4IZP0
β-galactosidase (BgaA)	3.2.1.23	Caldicellulosiruptor 14B	CAA10365.1
Calhy_0857		Caldicellulosiruptor hydrothermalis 108	ADQ06587.1	E4Q774
Calkr_0773		Caldicellulosiruptor kristjanssonii 177R1B	ADQ40296.1	E4S3Z7
Calkro_0788		Caldicellulosiruptor kronotskyensis 2002	ADQ45670.1	E4SB15
COB47_1735		Caldicellulosiruptor obsidiansis OB47	ADL43014.1	D9TFP4
Calow_1643		Caldicellulosiruptor owensensis OL	ADQ05189.1	E4Q435
β-galactosidase (Csac_1018)		Caldicellulosiruptor saccharolyticus DSM 8903	ABP66632.1	A4XI97
β-galactosidase (BgaA)	3.2.1.23	Caldicellulosiruptor sp. YI5	ABA18805.1	Q0R0N2
Acid345_0901		Candidatus Koribacter versatilis Ellin345	ABF39904.1	Q1IT96
Coch_1009		Capnocytophaga ochracea DSM 7271	ACU92564.1	C7M3X9
β-galactosidase (BgaB)	3.2.1.23	Carnobacterium maltaromaticum BA	AAF16519.1	Q9RFN0
CAR_c19560 (GanA)		Carnobacterium sp. 17-4	AEB30613.1
Caci_2028		Catenulispora acidiphila DSM 44928	ACU70948.1	C7QFX1
Caci_4676		Catenulispora acidiphila DSM 44928	ACU73537.1	C7PZM2
Caci_4935 (possible fragment)		Catenulispora acidiphila DSM 44928	ACU73795.1	C7Q359
Celf_0526		Cellulomonas fimi ATCC 484	AEE44666.1
Celf_0886		Cellulomonas fimi ATCC 484	AEE45024.1
Celf_2785		Cellulomonas fimi ATCC 484	AEE46909.1
Celf_3271		Cellulomonas fimi ATCC 484	AEE47385.1
Celf_0885		Cellulomonas fimi ATCC 484	AEE45023.1
Celf_3313		Cellulomonas fimi ATCC 484	AEE47427.1
Cfla_2995		Cellulomonas flavigena DSM 20109	ADG75878.1	D5UKZ6
Cfla_3022		Cellulomonas flavigena DSM 20109	ADG75905.1	D5UL23
Celgi_2437		Cellvibrio gilvus ATCC 13127	AEI12936.1
Celgi_2449		Cellvibrio gilvus ATCC 13127	AEI12948.1
CMS2571		Clavibacter michiganensis subsp. sepedonicus ATCC33113	CAQ02652.1	B0RI81
Cbei_1232		Clostridium beijerinckii NCIMB 8052	ABR33414.1	A6LST4
Ccel_2451		Clostridium cellulolyticum H10 ATCC 35319	ACL76780.1	B8I615
β-galactosidase / α-L-arabinopyranosidase (BgaA)		Clostridium cellulovorans	AAN05452.1	Q8GEE3
Clocel_0041		Clostridium cellulovorans 743B	ADL49830.1	D9SMP5
Clocel_2507		Clostridium cellulovorans 743B	ADL52219.1	D9SQL3
Clocel_2022		Clostridium cellulovorans 743B	ADL51765.1	D9SM34
Clole_3706		Clostridium lentocellum DSM 5427	ADZ85389.1
β-galactosidase (Pbg)	3.2.1.23	Clostridium perfringens	BAA08485.1	Q59312
			CAA66274.1
CPF_0160		Clostridium perfringens ATCC 13124	ABG83924.1	Q0TUR6
CPR_0156		Clostridium perfringens SM101	ABG86644.1	Q0SWK7
β-galactosidase (Pbg;CPE0167)		Clostridium perfringens str. 13	BAB79873.1	Q8XP01
			NP_561083.1
Bgal (fragment)		Clostridium septicum ATCC 12464	CAD62164.1	Q84F08
Cwoe_5076		Conexibacter woesei DSM 14684	ADB53485.1	D3FD93
CCU_08540		Coprococcus sp. ART55/1	CBK82608.1	D5HIK3
Ctu_05490 (GanA)		Cronobacter turicensis	CBA27680.1
β-galactosidase (Dgeo_2829)		Deinococcus geothermalis DSM 11300	ABF44258.1	Q1J2M6
			YP_594332.1
β-galactosidase / exo-β-1,4-galactanase (GanB;LacB;Dda3937_02393)	3.2.1.23	Dickeya dadantii 3937	ADM99399.1
Dd586_2930		Dickeya dadantii Ech586	ACZ77765.1	D2BT02
Dd1591_1280		Dickeya zeae Ech1591	ACT06143.1	C6CQE9
DICTH_0381		Dictyoglomus thermophilum H-6-12 ATCC 35947	ACI18435.1	B5YCK5
β-galactosidase (Dtur_0505)		Dictyoglomus turgidum DSM 6724	ACK41798.1	B8E215
Dshi_1239		Dinoroseobacter shibae DFL 12	ABV92981.1	A8LIC7
ETAF_1769 (fragment)		Edwardsiella tarda FL6-60	ADM41877.1	E0T9R2
ECL_02643		Enterobacter cloacae subsp. cloacae ATCC 13047	ADF62186.1	D5CE53
ESA_03417		Enterobacter sakazakii ATCC BAA-894	ABU78635.1	A7MG65
EbC_08930		Erwinia billingiae Eb661	CAX58424.1	D8MNL7
ELI_03710		Erythrobacter litoralis HTCC2594	ABC62834.1	Q2NBV7
EUBREC_1317		Eubacterium rectale ATCC 33656	ACR75077.1	C4Z860
EUBREC_2453		Eubacterium rectale ATCC 33656	ACR76184.1	C4ZF63
EUR_26760		Eubacterium rectale DSM 17629	CBK91637.1	D6E1B6
EUR_22830		Eubacterium rectale DSM 17629	CBK91281.1	D6E0B0
ERE_07190		Eubacterium rectale M104/1	CBK92788.1	D4JLV3
ERE_18420		Eubacterium rectale M104/1	CBK93767.1	D4JJH0
Exig_0375		Exiguobacterium sibiricum 255-15	ACB59859.1	B1YIH6
			ACB59859.1
Exig_1655		Exiguobacterium sibiricum 255-15	ACB61110.1	B1YH49
			ACB61110.1
Fnod_0419		Fervidobacterium nodosum Rt17-B1	ABS60284.1	A7HK51
FN3523_0488		Francisella cf. novicida 3523	AEB28345.1
FNFX1_0516		Francisella cf. novicida Fx1	AEB27464.1
Fphi_0309		Francisella philomiragia subsp. philomiragia ATCC 25017	ABZ86525.1	B0TZ86
GYMC52_2130		Geobacillus sp. Y412MC52	ADU94532.1	C3IYZ6
GYMC61_0530		Geobacillus sp. Y412MC61	ACX77212.1	C9S0R2
β-galactosidase I (BgaB)	3.2.1.23	Geobacillus stearothermophilus KVE39	AAA22262.1	P19668.1
β-galactosidase (GanB)		Geobacillus stearothermophilus T-6	AEH26455.1
β-galactosidase (thermostable)	3.2.1.23	Geobacillus thermocatenulatus KNOUC105	AAW56416.1	Q5I201
Glaag_2122		Glaciecola agarilytica 4H-3-7+YE-5	AEE23067.1
Hsero_0273 (LacA)		Herbaspirillum seropedicae SmR1	ADJ61799.1	D8IW01
Haur_3638		Herpetosiphon aurantiacus ATCC 23779	ABX06274.1	A9B663
β-galactosidase (GalC168)		Isoptericola sp. 168	ACV30341.1	C7T4Z3
Isova_0415		Isoptericola variabilis 225	AEG43212.1
Isova_0477		Isoptericola variabilis 225	AEG43274.1
Isova_2289		Isoptericola variabilis 225	AEG45008.1
Jann_3830		Jannaschia sp. CCS1	ABD56747.1	Q28KL5
Jden_0311		Jonesia denitrificans DSM 20603	ACV07983.1	C7QZ75
Jden_0378		Jonesia denitrificans DSM 20603	ACV08047.1	C7QZP1
Jden_1764		Jonesia denitrificans DSM 20603	ACV09407.1	C7QZA9
Jden_2397		Jonesia denitrificans DSM 20603	ACV10030.1	C7R2N9
Krad_0412		Kineococcus radiotolerans SRS30216	ABS01902.1	A6W513
Krad_3970		Kineococcus radiotolerans SRS30216	ABS05433.1	A6WF44
Sequence 9046 from patent US 6610836		Klebsiella pneumoniae	AAR49329.1
Sequence 13463 from patent US 6610836		Klebsiella pneumoniae	AAR53746.1
β-galactosidase (BgaB)		Klebsiella pneumoniae 285	AEA30144.1
KPK_4249 (BgaB)		Klebsiella pneumoniae 342	ACI10706.1	B5Y0Q8
KPK_5057		Klebsiella pneumoniae 342	ACI07063.1	B5Y2Z1
KP1_1306		Klebsiella pneumoniae NTUH-K2044	BAH62086.1	C4X4M8
KPN_04612		Klebsiella pneumoniae subsp. pneumoniae MGH 78578 ATCC 700721	ABR79963.1	A6THC9
KPN_00431		Klebsiella pneumoniae subsp. pneumoniae MGH 78578 ATCC 700721	ABR75883.1	A6T5L2
Kvar_3950		Klebsiella variicola At-22	ADC59829.1	D3R9S2
Kvar_4643		Klebsiella variicola At-22	ADC60515.1	D3REW9
Kfla_1831		Kribbella flavida DSM 17836	ADB30925.1	D2PPG3
Kfla_1817		Kribbella flavida DSM 17836	ADB30911.1	D2PPE9
LAC30SC_08090		Lactobacillus acidophilus 30SC	ADZ07719.1
β-galactosidase (LacZ)	3.2.1.23	Lactobacillus acidophilus ATCC 4356	ACC38288.1	Q5FJ41
β-galactosidase (LacA)		Lactobacillus acidophilus FUA3191	CAZ66938.1	C6H178
LBA1364 (LacA)		Lactobacillus acidophilus NCFM	AAV43189.1
β-galactosidase (LacZ;LBA1462)	3.2.1.23	Lactobacillus acidophilus NCFM	AAV43283.1
			CAN87410.1
LA2_08345		Lactobacillus amylovorus GRL 1112	ADQ59578.1	E4SLB1
LAB52_07480		Lactobacillus amylovorus GRL 1118	AEA32415.1
LCRIS_01413 (LacZ)		Lactobacillus crispatus ST1	CBL50860.1	D5GYK1
LAF_0780		Lactobacillus fermentum IFO 3956	BAG27116.1	B2GBT4
lhv_1542 (LacA) (fragment)		Lactobacillus helveticus DPC 4571	AAU11511.1	A8YW95
			ABX27481.1
LJP_1294c		Lactobacillus johnsonii DPC 6026	AEB93616.1
LJP_0546		Lactobacillus johnsonii DPC 6026	AEB92879.1
FI9785_609 (fragment)		Lactobacillus johnsonii FI9785	CAX66487.1	D0R324
FI9785_610 (fragment)		Lactobacillus johnsonii FI9785	CAX66488.1	D0R325
LJ0738		Lactobacillus johnsonii NCC 533	AAS08556.1
			NP_964590.1
LJ0858		Lactobacillus johnsonii NCC 533	AAS08679.1
			NP_964713.1
WANG_0296 (LacZ)		Lactobacillus kefiranofaciens ZW3	AEG39991.1
LPENT_01968		Lactobacillus pentosus IG1	CCC17272.1
LPE_02568		Lactobacillus pentosus MP-10	CCB83517.1
JDM1_2762 (LacA)		Lactobacillus plantarum JDM1	ACT63648.1	C6VMP0
LPST_C2840 (LacA)		Lactobacillus plantarum subsp. plantarum ST-III	ADO00052.1	E1TTU7
LacA		Lactobacillus plantarum WCFS1	CAD65556.1
			CCC80438.1
			NP_786678.1
Lreu_1085		Lactobacillus reuteri DSM 20016 / TMW 1.693	ABQ83342.1	A5VKG8
LAR_1032		Lactobacillus reuteri JCM 1112	BAG25548.1	B2G7W6
HMPREF0538_20141 (LacZ)		Lactobacillus reuteri SD2112	AEI56354.1
LBF_0026		Leptospira biflexa serovar Patoc strain 'Patoc 1 (Ames)'	ABZ92573.1	B0S929
LEPBI_I0024		Leptospira biflexa serovar Patoc strain 'Patoc 1 (Paris)'	ABZ96171.1	B0SK30
LIC10031 (LacZ)		Leptospira interrogans serovar Copenhageni str. Fiocruz L1-130	AAS68668.1
LA_0035		Leptospira interrogans serovar Lai str. 56601	AAN47234.1
			NP_710216.1
Lcho_3245		Leptothrix cholodnii SP-6	ACB35503.1	B1Y1P1
LacZ (fragment)		Leuconostoc lactis	AAC44112.1	Q48623
LEUM_0845		Leuconostoc mesenteroides subsp. mesenteroides ATCC 8293	ABJ61953.1	Q03XW9
LEUM_1064		Leuconostoc mesenteroides subsp. mesenteroides ATCC 8293	ABJ62164.1	Q03XA8
Mahau_1293		Mahella australiensis 50-1 BON	AEE96487.1
Mahau_2064		Mahella australiensis 50-1 BON	AEE97237.1
Mar181_1923		Marinomonas posidonica IVIA-Po-181	AEF54961.1
Mmwyl1_2015		Marinomonas sp. MWYL1	ABR70937.1	A6VWV8
Mrub_2811		Meiothermus ruber DSM 1279	ADD29558.1	D3PP13
Mesil_2394		Meiothermus silvanus DSM 9946	ADH64250.1	D7BAB5
MPTP_0030		Melissococcus plutonius ATCC 35311	BAK20529.1
MTES_2074		Microbacterium testaceum StLB037	BAJ75038.1
MTES_2870		Microbacterium testaceum StLB037	BAJ75834.1
MTES_2936		Microbacterium testaceum StLB037	BAJ75900.1
Micau_1715		Micromonospora aurantiaca ATCC 27029	ADL45270.1	D9SZY8
Micau_3147		Micromonospora aurantiaca ATCC 27029	ADL46676.1	D9TCH8
ML5_1975		Micromonospora sp. L5	ADU07503.1	D3CFX1
ML5_5248		Micromonospora sp. L5	ADU10721.1	D3CHW5
ML5_4326		Micromonospora sp. L5	ADU09815.1	D3CBW4
Ndas_5560		Nocardiopsis dassonvillei subsp. dassonvillei DSM 43111	ADH70939.1	D7B9T1
OEOE_1831		Oenococcus oeni PSU-1	ABJ57666.1	Q04D06
Oter_2209		Opitutus terrae PB90-1	ACB75492.1	B1ZPN9
KNP414_02192		Paenibacillus mucilaginosus KNP414	AEI40753.1
KNP414_02250		Paenibacillus mucilaginosus KNP414	AEI40811.1
KNP414_04731		Paenibacillus mucilaginosus KNP414	AEI43261.1
KNP414_06892		Paenibacillus mucilaginosus KNP414	AEI45410.1
PPE_00639		Paenibacillus polymyxa E681	ADM68493.1	E0RG20
PPE_01833		Paenibacillus polymyxa E681	ADM69669.1	E0RFL3
PPE_02989		Paenibacillus polymyxa E681	ADM70812.1	E0RFN2
PPM_1830 (PbG)		Paenibacillus polymyxa M1	CCC84767.1
PPM_3198 (LacA)		Paenibacillus polymyxa M1	CCC86135.1
PPM_0660 (Lacz3)		Paenibacillus polymyxa M1	CCC83597.1
PPSC2_c0710		Paenibacillus polymyxa SC2	ADO54693.1	E3EI25
PPSC2_c2031		Paenibacillus polymyxa SC2	ADO56003.1	E3EIY4
PPSC2_c3370		Paenibacillus polymyxa SC2	ADO57327.1	E3E8D5
Pjdr2_1514		Paenibacillus sp. JDR-2	ACT00186.1	C6CWX1
Pjdr2_0896		Paenibacillus sp. JDR-2	ACS99575.1	C6CV62
Pjdr2_1747		Paenibacillus sp. JDR-2	ACT00409.1	C6CXJ4
Pjdr2_5090		Paenibacillus sp. JDR-2	ACT03701.1	C6D173
β-galactosidase (BgaP1)		Paenibacillus sp. K1	ACE62913.1	B3VBH7
GYMC10_0835		Paenibacillus sp. Y412MC10	ACX63135.1	D3EE12
GYMC10_3044		Paenibacillus sp. Y412MC10	ACX65310.1	D3EEI0
GYMC10_5602		Paenibacillus sp. Y412MC10	ACX67809.1	D3EK58
GYMC10_5609		Paenibacillus sp. Y412MC10	ACX67816.1	D3EK65
Pat9b_4620		Pantoea sp. At-9b	ADU72590.1	C8Q372
Pvag_pPag30115 (GanB)		Pantoea vagans C9-1	ADI78183.1	D6YQA1
Plav_1938		Parvibaculum lavamentivorans DS-1	ABS63553.1	A7HUH0
ECA3179 (Pbg)		Pectobacterium atrosepticum SCRI1043	CAG76077.1
PC1_2962		Pectobacterium carotovorum subsp. carotovorum PC1	ACT13985.1	C6DBC2
Pecwa_2635		Pectobacterium wasabiae WPP163	ACX88391.1	D0KFX1
Pecwa_1317		Pectobacterium wasabiae WPP163	ACX87122.1	D0KKJ5
Pmob_0829		Petrotoga mobilis SJ95	ABX31553.1	A9BHE4
β-galactosidase (BgaA)	3.2.1.23	Planococcus sp. 'SOS Orange' SOS ORANGE	AAF75984.1	Q9KI47
β-galactosidase (BgaP)	3.2.1.23	Planococcus sp. L4	ABI64125.1	Q09HN2	cryst
Patl_2144		Pseudoalteromonas atlantica T6c	ABG40662.1	Q15TX6
Rahaq_1590		Rahnella sp. Y9602	ADW73212.1
RHE_CH02656 (probable fragment)		Rhizobium etli CFN 42	ABC91427.1	Q2K6V9
RHECIAT_CH0002793 (probable fragment)		Rhizobium etli CIAT 652	ACE91744.1	B3PSP6
Rleg_2648		Rhizobium leguminosarum bv. trifolii WSM1325	ACS56913.1	C6B3W2
Rleg_3380		Rhizobium leguminosarum bv. trifolii WSM1325	ACS57627.1	C6AUQ7
Rleg2_2323		Rhizobium leguminosarum bv. trifolii WSM2304	ACI55598.1	B5ZU39
RL3107		Rhizobium leguminosarum bv. viciae 3841	CAK08593.1	Q1MEN3
RL3801		Rhizobium leguminosarum bv. viciae 3841	CAK09291.1	Q1MCN9
ROP_55640 (BgA)		Rhodococcus opacus B4	BAH53811.1	C1AWN8
ROI_24750		Roseburia intestinalis M50/1	CBL09438.1	D4KRD6
ROI_37780		Roseburia intestinalis M50/1	CBL10553.1	D4KJM3
RO1_12810		Roseburia intestinalis XB6B4	CBL11914.1	D4KX24
RO1_26290		Roseburia intestinalis XB6B4	CBL13079.1	D4L0D9
RD1_2869		Roseobacter denitrificans OCh 114	ABG32395.1	Q165E8
RLO149_c015710 (BgaB)		Roseobacter litoralis Och 149	AEI93566.1
CK5_36700		Ruminococcus obeum A2-162	CBL24818.1	D4LVL0
CK5_16410		Ruminococcus obeum A2-162	CBL23048.1	D4LQJ0
RUM_03240		Ruminococcus sp. 18P13	CBL16563.1	D4LAB8
CK1_01150		Ruminococcus sp. SR1/5	CBL18491.1	D4LPJ0
SACE_5154		Saccharopolyspora erythraea NRRL 2338	CAM04398.1	A4FK23
Sked_06640		Sanguibacter keddieii DSM 10542	ACZ20624.1	D1BB58
Sked_06550		Sanguibacter keddieii DSM 10542	ACZ20615.1	D1BB49
Sked_03930		Sanguibacter keddieii DSM 10542	ACZ20360.1	D1BK83
Sked_11630		Sanguibacter keddieii DSM 10542	ACZ21106.1	D1BDP4
Sked_33200		Sanguibacter keddieii DSM 10542	ACZ23215.1	D1BDZ4
Sked_10120		Sanguibacter keddieii DSM 10542	ACZ20961.1	D1BCW3
Sked_34520		Sanguibacter keddieii DSM 10542	ACZ23341.1	D1BEQ5
SerAS12_2351		Serratia sp. AS12	AEF50428.1
SerAS13_2352		Serratia sp. AS13	AEG28135.1
SerAS9_2351		Serratia sp. AS9	AEF45477.1
TM1040_3492		Silicibacter sp. TM1040	ABF62464.1	Q1GLK2
SMb20966 (LacZ2) (possible fragment)		Sinorhizobium meliloti 1021	CAC49491.1	Q92UN3
			NP_437631.1
Sinme_4624		Sinorhizobium meliloti AK83	AEG56291.1
SinmeB_3581		Sinorhizobium meliloti BL225C	AEG07892.1
SM11_pD0507 (Lacz2)		Sinorhizobium meliloti SM11	AEH83339.1
Acid_4396		Solibacter usitatus Ellin6076	ABJ85357.1	Q01YA8
Acid_7597		Solibacter usitatus Ellin6076	ABJ88503.1	Q01PB7
Sph21_2646		Sphingobacterium sp. 21	ADZ79195.1
Sph21_2648		Sphingobacterium sp. 21	ADZ79197.1
Spica_0045		Spirochaeta caldaria DSM 7334	AEJ18217.1
STHERM_c03920		Spirochaeta thermophila DSM 6192	ADN01364.1	E0RPQ0
Spith_0357		Spirochaeta thermophila DSM 6578	AEJ60642.1
Slin_2631		Spirosoma linguale DSM 74	ADB38648.1	D2QHI8
Snas_2736		Stackebrandtia nassauensis DSM 44728	ADD42412.1	D3Q7E1
Snas_0051		Stackebrandtia nassauensis DSM 44728	ADD39773.1	D3Q0A9
SAML0715		Streptomyces ambofaciens ATCC 23877	CAJ89701.1	A3KJ17
SAV1325		Streptomyces avermitilis MA-4680	BAC69035.1
			NP_822500.1
SAV1027 (Bga1)		Streptomyces avermitilis MA-4680	BAC68737.1
			NP_822202.1
SAV2573 (Bga6)		Streptomyces avermitilis MA-4680	BAC70284.1
			NP_823749.1
SAV1451 (Bga3)		Streptomyces avermitilis MA-4680	BAC69161.1
			NP_822626.1
SBI_01665 (Bga5)		Streptomyces bingchenggensis BCW-1	ADI04786.1	D7CFQ0
SBI_01882 (Bga6)		Streptomyces bingchenggensis BCW-1	ADI05003.1	D7BPZ6
SBI_02198 (Bga7)		Streptomyces bingchenggensis BCW-1	ADI05319.1	D7BTA4
SBI_03421 (Bga10)		Streptomyces bingchenggensis BCW-1	ADI06542.1	D7CAI5
SBI_06429 (Bga11)		Streptomyces bingchenggensis BCW-1	ADI09549.1	D7BTY0
SBI_08628 (Bga13)		Streptomyces bingchenggensis BCW-1	ADI11746.1	D7BW36
SBI_09793 (Bga16)		Streptomyces bingchenggensis BCW-1	ADI12911.1	D7CBN4
SBI_09921 (Bga18)		Streptomyces bingchenggensis BCW-1	ADI13039.1	D7CDJ7
SBI_09959 (Bga19)		Streptomyces bingchenggensis BCW-1	ADI13077.1	D7CF61
SBI_09974 (Bga20)		Streptomyces bingchenggensis BCW-1	ADI13092.1	D7CF76
SBI_08637 (fragment)		Streptomyces bingchenggensis BCW-1	ADI11755.1	D7BW45
SCO7407 or SC6D11.03c		Streptomyces coelicolor A3(2)	CAB76326.1	Q9L152
			NP_631456.1
SCO5689 or SC5H4.13		Streptomyces coelicolor A3(2)	CAB91125.1	Q9KYS6
			NP_629817.1
Sfla_0769		Streptomyces flavogriseus ATCC 33331	ADW02231.1	C9NF59
Sfla_4952		Streptomyces flavogriseus ATCC 33331	ADW06353.1	C9NGZ8
Sfla_5911		Streptomyces flavogriseus ATCC 33331	ADW07298.1	C9N2L6
Sfla_0075		Streptomyces flavogriseus ATCC 33331	ADW01544.1	C9NEG5
SCAB_7361		Streptomyces scabiei 87.22	CBG67925.1	C9YYM0
SCAB_83491		Streptomyces scabiei 87.22	CBG75301.1	C9YX46
SCAB_25581		Streptomyces scabiei 87.22	CBG69664.1	C9Z272
SCAB_57701		Streptomyces scabiei 87.22	CBG72795.1	C9Z446
SVEN_6644		Streptomyces venezuelae ATCC 10712	CCA59930.1
SVEN_6636		Streptomyces venezuelae ATCC 10712	CCA59922.1
Sros_7700		Streptosporangium roseum DSM 43021	ACZ90371.1	D2ARN1
Sros_1287		Streptosporangium roseum DSM 43021	ACZ84285.1	D2BD44
AciPR4_2660		Terriglobus saanensis SP1PR4	ADV83436.1	E1N0C5
Tthe_0654		Thermoanaerobacterium thermosaccharolyticum DSM 571	ADL68213.1	D9TT71
Tter_2642		Thermobaculum terrenum ATCC BAA-798	ACZ43530.1	D1CIF9
Tter_2516		Thermobaculum terrenum ATCC BAA-798	ACZ43405.1	D1CI34
Tfu_1615		Thermobifida fusca YX	AAZ55650.1	Q47PG9
ORF		Thermotoga lettingae TMO	ABV32788.1	A8F3Q4
β-galactosidase (BgalC;TM1195)	3.2.1.23	Thermotoga maritima MSB8	AAA50596.1	Q56306
			AAD36270.1	Q9X0S2
			NP_229000.1
β-galactosidase (BgalB;TM0310)	3.2.1.23	Thermotoga maritima MSB8	AAD35398.1	Q9WYE6
			NP_228122.1
Tnap_0949		Thermotoga naphthophila RKU-10	ADA67038.1	D2C7V2
Tnap_1577		Thermotoga naphthophila RKU-10	ADA67652.1	D2C4J8
β-galactosidase (BgalA)	3.2.1.23	Thermotoga neapolitana	AAC24217.1	O85248
CTN_0377		Thermotoga neapolitana DSM 4359	ACM22553.1	B9KC07
CTN_1379		Thermotoga neapolitana DSM 4359	ACM23555.1	B9K9C2
Tpet_0607		Thermotoga petrophila RKU-1	ABQ46628.1	A5IKA5
Tpet_1557		Thermotoga petrophila RKU-1	ABQ47564.1	A5IMZ1
TRQ2_0621		Thermotoga sp. RQ2	ACB08974.1	B1L9H6
TRQ2_1623		Thermotoga sp. RQ2	ACB09959.1	B1LCQ0
β-galactosidase (BgaT)		Thermus brockianus ITI360	AAD33667.1	Q9X6C6
β-galactosidase (BgaA) (fragment)		Thermus oshimai	ACV87364.1	C9EF70
β-galactosidase	3.2.1.23	Thermus sp. A4	BAA28362.1	O69315	1KWG[A]
					1KWK[A]
β-galactosidase (BgaA)	3.2.1.23	Thermus sp. IB-21	AAN05443.1	Q8GEA9
β-galactosidase	3.2.1.23	Thermus sp. T2	CAB07810.1	O54315
β-galactosidase		Thermus thermophilus KNOUC112	ABI35985.1	Q0GA06
β-galactosidase		Thermus thermophilus KNOUC114	ABI35983.1	Q0GA08
Ththe16_2261		Thermus thermophilus SG0.5JP17-16	AEG34624.1
TREAZ_1843		Treponema azotonutricium ZAS-9	AEF83220.1
Trad_1728		Truepera radiovictrix DSM 17093	ADI14846.1	D7CQ62
Trad_2037		Truepera radiovictrix DSM 17093	ADI15151.1	D7CR63
β-galactosidase (BgaL)		uncultured bacterium	ACT64162.1	C7EME9
β-galactosidase (Zd410)		uncultured bacterium	ADD69785.1	D4NYL2
β-galactosidase		uncultured bacterium	AEI59689.1
EBAC080-L028H02.14		uncultured marine bacterium 582	AAR38352.1	Q6SF70
ORF		uncultured proteobacterium eBACred25D05	AAT90294.1	Q6BA77
VAB18032_20450		Verrucosispora maris AB-18-032	AEB45190.1
vfu_A02089		Vibrio furnissii NCTC 11218	ADT87238.1
WT2_00503		Weissella thailandensis fsh4-2	CCC56508.1
XALc_2980		Xanthomonas albilineans GPE PC73	CBA17457.1
Xcel_2151		Xylanimonas cellulosilytica DSM 15894	ACZ31169.1	D1BUF6
Xcel_1193		Xylanimonas cellulosilytica DSM 15894	ACZ30224.1	D1C035
A1122_00775		Yersinia pestis A1122	AEL70840.1
YpAngola_A3354 (short fragment)		Yersinia pestis Angola	ABX85811.1	A9R321
YPA_0418		Yersinia pestis Antiqua	ABG12386.1	Q1CAY6
YPC_0961 (GanB)		Yersinia pestis biovar Medievalis str. Harbin 35	ADV97645.1
YP3549 (Bgab)		Yersinia pestis biovar Microtus str. 91001	AAS63701.1
			NP_994824.1
YPO0852		Yersinia pestis CO92 Biovar Orientalis	CAC89699.1	Q8ZHN8
			CAL19522.1
			NP_404473.1
YPD4_0818 (BgaB)		Yersinia pestis D106004	ACY57727.1	D0JGT8
YPD8_0813 (BgaB)		Yersinia pestis D182038	ACY61503.1	D0JQX2
Y3237		Yersinia pestis KIM	AAM86787.1
			NP_670536.1
YPN_3054		Yersinia pestis Nepal516	ABG19381.1	Q1CF49
YPZ3_0861 (BgaB)		Yersinia pestis Z176003	ADE63771.1	D5B2K4
YpsIP31758_0918		Yersinia pseudotuberculosis IP 31758	ABS47957.1	A7FF74
YPTB3097 (BgaB)		Yersinia pseudotuberculosis IP 32953	CAH22335.1
YPTS_3219		Yersinia pseudotuberculosis PB1/+	ACC90174.1	B2JZX1
YPK_0973		Yersinia pseudotuberculosis YPIII	ACA67274.1	B1JPM5
Eukaryota
Protein Name	EC#	Organism	GenBank	Uniprot	PDB/3D
Pc14g01800		Penicillium chrysogenum Wisconsin 54-1255	CAP74321.1	B6H608
sr10781		Sporisorium reilianum SRZ2	CBQ72762.1
β-galactosidase (peptide fragment)		Thermomyces lanuginosus
unclassified
Protein Name	EC#	Organism	GenBank	Uniprot	PDB/3D
ORF		uncultured organism	ADD61545.1	D9ZDZ1
