# Supplementary material for: The core and unique proteins of haloarchaea
Source: BMC Genomics. 2012 Jan 24;13:39. doi: 10.1186/1471-2164-13-39 (PMC3287961; doi:10.1186/1471-2164-13-39)
Supplement: Additional file 6 — HOG association with 112 haloarchaeal signature clusters [19]. [file 1471-2164-13-39-S6.XLS]

## Sheet: AF6-Anderson
Anderson et al 112 signature cluster	corresponding HOG(s)	associated COG
98.1.1X	nucHOG0313
957X	HOG1045
954X	nucHOG0559
952X	tucHOG0558
943X	HOG1072
939X	HOG1119
9.0.0.0.1X	HOG1040	COG0451
896X	tucHOG0682
890X	tucHOG0744
87X	tucHOG0626
875X	tucHOG0596
86X	tucHOG0727
866X	tucHOG0033
860X	HOG2252, HOG2561
852X	HOG0786, HOG0810	COG0668
851X	nucHOG0765
80X	cHOG0301, cHOG0608, HOG2260, HOG3533	COG0695
795X	HOG1762
768X	cHOG0599	COG0839
744.1X	cHOG0528, HOG1892, HOG1983	COG0346
710X	tucHOG0529
703X	tucHOG0039
697X	cHOG0022	COG1628
696X	cHOG0534	COG0271
644X	tucHOG0059
637X	tucHOG0687
604X	tucHOG0648
603.1.1X	cHOG0932	COG0526
596X	nucHOG0728
590X	cHOG0570	COG2719
589X	HOG2735, HOG2859
588.1X	cHOG0229	COG2766
588.0X	cHOG0437	COG2766
587X	tucHOG0746
572X	cHOG0353, HOG1226	COG1547
557X	tucHOG0350
545X	cHOG0069	COG3380
533X	tucHOG0148
524X	tucHOG0780
498X	tucHOG0472
491.1X	cHOG0567	COG2170
474X	tucHOG0021
464X	cHOG0759	COG3427
460X	tucHOG0341
459X	cHOG0521, HOG2179	COG5282
447X	cHOG0711	COG4276
443X	tucHOG0756
436X	tucHOG0925
435X	tucHOG0911
401X	cHOG0642, HOG1114	COG1546
383X	HOG1043, HOG1044
376X	cHOG0469	COG1246
324X	HOG0138
299X	cHOG0933	COG3361
291X	tucHOG0724
275.1X	cHOG0001	COG1695
272X	nucHOG0761
265X	HOG0735
263X	tucHOG0089
24X	nucHOG0119
246.1.0X	HOG0891
23X	nucHOG0400
237X	HOG1707, HOG1865
232X	tucHOG0433
220X	tucHOG0927
218X	nucHOG0078
217.0X	HOG1034
206X	cHOG0118, HOG1751, HOG2264	COG0464
204.1.0.1X	cHOG0647	COG0278
18.0.1X	cHOG0389, HOG1361, HOG3332	COG0613
1545X	tucHOG0668
1543X	tucHOG0656
1537X	cHOG0346, HOG1146	COG1503
1518X	tucHOG0667
1509X	tucHOG0751
1508X	tucHOG0436
1500X	tucHOG0553
1495X	HOG0841
148X	HOG1140
1487X	HOG1975, HOG3251	COG3217
1486X	tucHOG0684
1485X	tucHOG0457
147.1.1X	nucHOG0137
147.0.0X	HOG0048
1460X	tucHOG0696
1454X	tucHOG0720
1353X	HOG1384
1350X	tucHOG0719
1344.1X	cHOG0578	COG1141
1317.1X	HOG1047	COG3631
1293X	tucHOG0456
1273X	HOG1385
1266X	HOG0714
1253X	tucHOG0317
124.1.0X	tucHOG0730
1237X	tucHOG0620
1231X	nucHOG0027
1229X	cHOG0763	COG2827
1228X	HOG3078, HOG3887
1213X	tucHOG0307
1204X	tucHOG0470
1199X	HOG1096
1172X	tucHOG0645
1151X	cHOG0630	COG0435
1136X	tucHOG0280
1116X	HOG1784
1094X	tucHOG0721
1076X	tucHOG0662
1075X	tucHOG0481
1045X	tucHOG0466
1043X	tucHOG0747
1011X	nucHOG0443
